# Supplementary material for: Impact of Iodinated Contrast Media in Patients Received Percutaneous Coronary Intervention: Focus on Thyroid Disease
Source: Front Endocrinol (Lausanne). 2022 Jun 23;13:917498. doi: 10.3389/fendo.2022.917498 (PMC9259844; doi:10.3389/fendo.2022.917498)
Supplement: Supplementary file 2 [file DataSheet_1.xlsx]

## Sheet: Sheet1
73	2	1	61	6.4	1.58	4.75	9.19	3.69	4.7	12.8	80	1	1	1	29	0	0	0	1	1	0	1	0	0	0	0	0	0	0	0	0	1	1	1	1
62	1	1	72	6	2.32	4.21	11.6	3.07	4.18	10.01	80	1	1	1	22	0	1	1	0	0	0	0	0	0	0	0	0	0	0	0	0	1	1	1	1
68	1	1	75	6.4	2.35	7.2	11.07	2.82	5.48	9.4	80	1	1	1	27	0	0	0	1	1	0	1	0	0	0	0	0	0	0	0	0	1	1	1	1
78	2	3	77	8	1.7	4.4	12.26	2.37	5.19	12.6	80	1	1	1	25	0	0	0	1	1	0	1	0	0	0	0	0	0	0	0	0	1	1	1	1
59	2	1	78	7.9	1.99	5.37	9.7	1.9	5.37	10.2	80	1	1	1	25	0	0	0	1	1	0	0	0	0	0	0	0	0	0	0	0	1	1	1	1
56	1	2	88	5.9	1.38	3.79	10.07	1.61	5.56	11.25	80	1	1	1	19	0	0	0	0	0	0	0	0	0	0	0	0	0	0	0	0	1	1	1	1
56	1	2	92	5.9	1.38	3.79	10	1.6	5.56	11.25	80	1	1	1	21	0	0	0	0	0	0	0	0	0	0	0	0	0	0	0	0	1	1	1	1
56	1	2	90	5.1	1.68	5.18	14.78	1.59	5.42	14.4	80	1	1	1	25	0	1	1	0	0	0	0	0	0	0	0	0	0	0	0	0	1	1	1	1
56	1	2	90	5.1	1.68	5.18	14.78	1.59	5.42	14.4	80	1	1	1	25	0	1	1	0	0	0	0	0	0	0	0	0	0	0	0	0	1	1	1	1
56	1	3	67	5.9	0.4	5.38	12.3	1.34	4	11	80	1	2	1	30	0	0	0	0	0	0	0	0	0	0	0	0	0	0	0	0	1	1	1	1
75	1	1	118	7.9	0.42	4	16.25	1.22	4.42	10.48	80	1	1	1	21	0	0	0	1	1	0	1	0	0	0	0	0	0	0	0	0	1	1	1	1
45	1	1	71	5.6	0.73	5.84	11.55	1.21	4.58	11	80	1	1	1	30	1	1	1	0	0	0	0	0	0	0	0	0	0	0	0	0	1	1	1	1
68	2	1	91	6.3	1.6	5.9	15.6	1.06	5.2	18.4	80	1	1	1	26	0	1	1	0	0	0	1	0	0	0	0	0	0	0	0	0	1	1	1	1
62	1	3	77	7.9	0.84	5.43	12.05	1.04	4.15	11.53	80	1	1	1	27	0	0	0	1	1	0	0	0	0	0	0	0	0	0	0	0	1	1	1	1
78	1	1	85	5.7	0.94	4.36	15.65	0.92	4.14	11.92	80	1	2	1	21	0	0	1	0	1	0	1	0	0	0	0	0	0	0	0	0	1	1	1	1
39	1	2	92	5.9	2.05	5.05	10.49	0.01	5.4	17.98	80	1	1	1	21	0	0	0	0	0	0	0	1	1	0	0	0	1	0	1	0	1	0	1	1
55	1	1	97	6.4	4.38	4.57	8.93	4	4.7	9.38	100	1	2	1	25	0	0	0	0	1	0	0	0	0	0	0	0	0	0	0	0	1	1	1	1
62	1	1	106	6.4	2.13	5.33	12.97	2.01	5.14	12.13	100	1	1	1	21	0	0	0	0	1	0	0	0	0	0	0	0	0	0	0	0	1	1	1	1
65	1	1	84	7.9	1.4	4.7	10.3	1.45	4.12	10.69	100	1	1	1	28	0	0	0	1	1	0	1	0	0	0	0	0	0	0	0	0	1	1	1	1
63	1	1	80	5.9	0.79	4.14	11.19	1.26	4.87	11.43	100	1	1	1	27	0	0	0	0	0	0	0	0	0	0	0	0	0	0	0	0	1	1	1	1
60	1	2	74	5.8	1.83	4.6	10	1.19	4.28	10.16	100	1	1	1	19	0	1	1	0	0	0	0	0	0	0	0	0	0	0	0	0	1	1	1	1
60	1	2	74	5.8	1.83	4.6	10	1.19	4.28	10.16	100	1	1	1	21	0	1	1	0	0	0	0	0	0	0	0	0	0	0	0	0	1	1	1	1
58	1	1	74	5.7	0.8	4.8	12.39	0.42	5.29	12.2	100	1	2	1	31	1	0	1	0	1	0	0	0	0	0	0	0	0	0	0	0	1	0	1	1
82	1	2	67	5.6	2.9	4.1	11.78	3.14	4.36	11.46	100	1	1	2	18	0	1	0	0	1	0	1	0	0	0	0	0	0	0	0	0	1	1	1	1
61	1	2	79	5.6	0.96	4.15	11.5	2.82	5.09	15.59	100	1	1	2	24	0	1	0	0	1	0	0	0	0	0	0	0	0	0	0	0	1	1	1	1
70	2	2	55	7.6	2.95	5.6	13.4	2.06	5.39	12.3	100	1	3	2	27	0	1	0	0	1	0	1	0	0	0	0	0	0	0	0	0	1	1	1	1
72	1	2	90	7.9	1.84	4.17	13.16	0.9	4.6	11.37	100	1	3	2	26	0	1	0	0	1	0	1	0	0	0	0	0	0	0	0	0	1	1	1	1
62	1	1	71	7.3	1	5.97	11.7	0.81	4.57	12.9	100	1	2	2	22	0	1	0	1	1	0	0	0	0	0	0	0	0	0	0	0	1	1	1	1
73	1	1	185	6.1	1.77	4.07	8.9	0.8	3.3	9.5	100	1	1	2	21	0	1	0	0	1	0	1	0	0	0	0	0	0	0	0	0	1	1	1	1
58	2	3	78	6.2	4.95	5.1	10.2	5.19	4.5	16.7	110	1	1	1	27	0	0	0	0	1	0	0	0	0	0	0	0	0	0	0	0	1	1	1	1
48	1	3	69	7.9	1.08	4.5	12.37	5.16	5.01	13.9	110	1	1	1	27	0	0	0	1	1	0	0	0	0	0	0	0	0	0	0	0	1	1	1	1
67	2	1	72	5.9	3.98	3.69	10.7	3.95	4.25	10.37	110	1	1	1	24	0	0	1	0	0	0	1	0	0	0	0	0	0	0	0	0	1	1	1	1
65	2	2	50	9.7	2.89	5.09	14.5	3.91	3.68	10.12	110	1	1	1	27	0	0	1	1	0	0	1	0	0	0	0	0	0	0	0	0	1	1	1	1
66	1	3	66	5.5	1.22	5.06	10.81	3.88	4.23	11.98	110	1	1	1	21	0	0	1	0	0	0	1	0	0	0	0	0	0	0	0	0	1	1	1	1
73	2	1	61	6.4	1.58	4.75	9.19	3.69	4.7	12.8	110	1	1	1	21	0	0	0	1	1	0	1	0	0	0	0	0	0	0	0	0	1	1	1	1
72	2	2	66	6.4	3.89	4.89	10.7	3.62	4.4	12.2	110	1	1	1	24	0	0	0	0	1	0	1	0	0	0	0	0	0	0	0	0	1	1	1	1
71	1	2	62	6.4	4.6	4.3	11.6	3.42	4.9	13.18	110	1	1	1	21	0	0	0	1	1	0	1	0	0	0	0	0	0	0	0	0	1	1	1	1
79	1	1	68	5.7	3.8	4.72	15.2	3.36	4.58	13.5	110	1	1	1	26	0	1	0	0	0	0	1	0	0	0	0	0	0	0	0	0	1	1	1	1
51	1	1	79	6	2.26	5.95	10.58	3.3	5.15	10.8	110	1	2	1	21	0	0	1	0	1	0	0	0	0	0	0	0	0	0	0	0	1	1	1	1
61	1	1	81	6.3	3.6	5.2	10.9	3.25	4.48	9.5	110	1	1	1	24	0	0	0	0	1	0	0	0	0	0	0	0	0	0	0	0	1	1	1	1
61	1	1	81	6.3	3.6	5.2	10.9	3.25	4.48	9.5	110	1	1	1	22	0	1	1	0	0	0	0	0	0	0	0	0	0	0	0	0	1	1	1	1
51	1	3	71	5.7	2.19	5.2	13.7	3.25	5.46	11.23	110	1	2	1	27	0	0	1	0	1	0	0	0	0	0	0	0	0	0	0	0	1	1	1	1
62	2	1	72	5.5	1.66	5.78	11.48	3.09	4.8	10.23	110	1	1	1	31	1	0	1	0	0	0	0	0	0	0	0	0	0	0	0	0	1	1	1	1
62	1	1	72	6	2.32	4.21	11.6	3.07	4.18	10.01	110	1	1	1	22	0	1	1	0	0	1	0	0	0	0	0	0	0	0	0	0	1	1	1	1
64	1	1	73	6.2	3.12	5.35	9.69	3.06	4.98	9.56	110	1	1	1	16	0	1	1	0	0	0	0	0	0	0	0	0	0	0	0	0	1	1	1	1
64	1	1	73	6.2	3.12	5.35	9.69	3.06	4.98	9.56	110	1	1	1	16	0	0	0	0	0	0	0	0	0	0	0	0	0	0	0	0	1	1	1	1
52	1	1	83	5.5	2.76	4.69	9.94	3.03	4.69	11.56	110	1	1	1	27	0	0	1	0	0	0	0	0	0	0	0	0	0	0	0	0	1	1	1	1
76	2	3	47	6	2.67	4.84	12.1	2.97	4.3	13	110	1	1	1	21	0	1	1	0	0	0	1	0	0	0	0	0	0	0	0	0	1	1	1	1
57	1	2	74	5.7	1.48	2.95	9.17	2.94	4.88	10.45	110	1	1	1	20	0	1	0	0	0	0	0	0	0	0	0	0	0	0	0	0	1	1	1	1
57	1	2	74	5.7	1.48	2.95	9.17	2.94	4.88	10.45	110	1	1	1	20	0	1	0	0	1	0	0	0	0	0	0	0	0	0	0	0	1	1	1	1
47	1	3	72	6.3	2.39	4.5	8	2.89	4.7	7.7	110	1	1	1	21	0	1	1	0	0	0	0	0	0	0	0	0	0	0	0	0	1	1	1	1
65	1	1	83	5.5	2.5	4.4	10.17	2.8	3.7	9.9	110	1	1	1	24	0	0	1	0	0	0	1	0	0	0	0	0	0	0	0	0	1	1	1	1
57	1	1	81	5.9	1.76	4.37	11.15	2.78	4.45	11.55	110	1	1	1	25	0	0	0	0	0	0	0	0	0	0	0	0	0	0	0	0	1	1	1	1
59	1	3	101	6	2.75	4.9	9.8	2.73	5.32	10.94	110	1	1	1	23	0	0	0	0	0	0	0	0	0	0	0	0	0	0	0	0	1	1	1	1
70	2	2	65	6.2	5.35	4.6	8.88	2.72	3.76	9.32	110	1	1	1	24	0	0	0	0	1	0	1	0	0	0	0	0	0	0	0	0	1	1	1	1
54	1	1	93	6	1.13	5.69	9.99	2.63	5.08	10.65	110	1	1	1	21	0	1	1	0	0	1	0	0	0	0	0	0	0	0	0	0	1	1	1	1
66	2	3	55	5.5	0.53	4.12	16.1	2.6	4.95	13.18	110	1	1	1	24	0	0	1	0	0	0	1	0	0	0	0	0	0	0	0	0	1	1	1	1
54	1	2	59	5	1.42	5.1	10.47	2.52	4.54	9.67	110	1	1	1	21	0	1	1	0	0	0	0	0	0	0	0	0	0	0	0	0	1	1	1	1
54	1	2	59	5	1.42	5.1	10.47	2.52	4.54	9.67	110	1	1	1	21	0	1	1	0	0	1	0	0	0	0	0	0	0	0	0	0	1	1	1	1
59	1	1	66	6.3	1.78	4.37	9.99	2.51	4.6	12.18	110	1	1	1	24	0	1	1	0	0	1	0	0	0	0	0	0	0	0	0	0	1	1	1	1
57	1	1	100	5.5	2.04	4.16	11.57	2.5	4.66	11.98	110	1	1	1	20	0	0	1	0	0	0	0	0	0	0	0	0	0	0	0	0	1	1	1	1
63	1	3	71	6.2	2.36	4.72	16.27	2.36	4.5	16.5	110	1	1	1	26	0	0	0	0	1	0	0	0	0	0	0	0	0	0	0	0	1	1	1	1
49	1	1	86	6	1.9	5.13	9.2	2.32	5.28	9.59	110	1	2	1	24	0	0	1	0	1	0	0	0	0	0	0	0	0	0	0	0	1	1	1	1
71	1	1	77	6.3	2.47	4.5	10.58	2.28	4.49	11.29	110	1	1	1	24	0	1	1	0	0	0	1	0	0	0	0	0	0	0	0	0	1	1	1	1
71	1	1	77	6.3	2.47	4.5	10.58	2.28	4.49	11.29	110	1	1	1	24	0	0	0	0	1	0	1	0	0	0	0	0	0	0	0	0	1	1	1	1
50	1	1	107	6.2	1.2	4.1	17.19	2.27	4.6	15.28	110	1	1	1	22	0	1	1	0	0	0	0	0	0	0	0	0	0	0	0	0	1	1	1	1
50	1	1	107	6.2	1.2	4.1	17.19	2.27	4.6	15.28	110	1	1	1	22	0	0	0	0	1	0	0	0	0	0	0	0	0	0	0	0	1	1	1	1
59	1	1	81	6.2	1.83	4.85	14.36	2.26	4.24	12.14	110	1	1	1	24	0	0	0	0	1	0	0	0	0	0	0	0	0	0	0	0	1	1	1	1
61	1	2	75	6.4	1.77	5.2	11.4	2.24	4.8	12.05	110	1	1	1	24	0	0	0	1	1	0	0	0	0	0	0	0	0	0	0	0	1	1	1	1
59	2	1	67	6.4	3.1	5.13	11.74	2.24	4.94	12.67	110	1	2	1	24	0	1	0	1	0	0	0	0	0	0	0	0	0	0	0	0	1	1	1	1
59	1	3	112	6.2	0.87	5.92	10.87	2.18	5.7	11.1	110	1	1	1	26	0	0	0	0	1	0	0	0	0	0	0	0	0	0	0	0	1	1	1	1
45	2	3	62	5.5	1.4	5.1	17.1	2.18	4.39	13.49	110	1	1	1	24	0	0	1	0	0	0	0	0	0	0	0	0	0	0	0	0	1	1	1	1
61	2	2	46	5.7	0.48	3.43	10.94	2.16	4.59	10.09	110	1	2	1	23	0	0	1	0	1	0	0	0	0	0	0	0	0	0	0	0	1	1	1	1
79	2	1	57	5.7	2.3	4.12	12.8	2.14	4.25	11.08	110	1	2	1	24	0	0	1	0	1	0	1	0	0	0	0	0	0	0	0	0	1	1	1	1
48	1	1	68	6	0.8	5.8	10.4	2.13	5.27	11	110	1	1	1	20	0	1	1	0	0	1	0	0	0	0	0	0	0	0	0	0	1	1	1	1
67	1	1	88	6.4	1.24	4.26	13.45	2.11	3.9	13.2	110	1	1	1	25	0	0	0	1	1	0	1	0	0	0	0	0	0	0	0	0	1	1	1	1
77	1	1	64	5.7	0.5	3.96	11.9	2.11	4.03	12.45	110	1	2	1	18	0	0	1	0	1	0	1	0	0	0	0	0	0	0	0	0	1	1	1	1
54	1	1	74	5.7	3.1	4.68	12.5	2.1	5.04	13.3	110	1	2	1	26	0	0	1	0	1	0	0	0	0	0	0	0	0	0	0	0	1	1	1	1
61	1	1	89	6.4	3.18	9.18	9.33	2.09	4.7	11.4	110	1	1	1	26	0	0	0	1	1	0	0	0	0	0	0	0	0	0	0	0	1	1	1	1
66	2	2	62	6.2	3.57	5.19	11.79	2.06	5.14	11.95	110	1	1	1	26	0	1	0	0	0	0	1	0	0	0	0	0	0	0	0	0	1	1	1	1
66	2	2	62	6.2	3.57	5.19	11.79	2.06	5.14	11.95	110	1	1	1	26	0	1	0	0	1	0	1	0	0	0	0	0	0	0	0	0	1	1	1	1
65	2	1	58	6.3	1.77	4.79	9.8	2.05	4.38	9.56	110	1	1	1	23	0	1	1	0	0	1	1	0	0	0	0	0	0	0	0	0	1	1	1	1
62	1	1	109	5.9	1.48	5.2	12.5	1.99	5.32	10.67	110	1	1	1	26	0	0	1	0	0	0	0	0	0	0	0	0	0	0	0	0	1	1	0	1
44	1	2	108	6.2	1.5	5.15	9.2	1.93	5.67	1.75	110	1	1	1	22	0	1	1	0	0	0	0	0	0	0	0	0	0	0	0	0	1	1	1	1
44	1	2	108	6.2	1.5	5.15	9.2	1.93	5.67	1.75	110	1	1	1	31	1	0	0	0	1	0	0	0	0	0	0	0	0	0	0	0	1	1	1	1
53	1	3	80	5.5	2.68	5.2	13.9	1.93	5.48	13.99	110	1	1	1	24	0	0	1	0	0	0	0	0	0	0	0	0	0	0	0	0	1	1	1	1
60	1	1	77	7.9	1.28	5.29	12.9	1.92	4.6	13.8	110	1	1	1	21	0	0	0	1	1	0	0	0	0	0	0	0	0	0	0	0	1	1	1	1
52	1	3	70	6	0.77	4.3	9.56	1.92	5.05	11.5	110	1	2	1	23	0	0	1	0	1	0	0	0	0	0	0	0	0	0	0	0	1	1	1	1
59	1	3	80	5.5	0.69	4.49	11.53	1.91	4.27	20.86	110	1	1	1	29	0	0	1	0	0	0	0	0	0	0	0	0	0	0	0	0	1	1	1	1
65	1	1	77	6.4	2.87	5	9.35	1.9	5.6	11.89	110	1	1	1	26	0	0	0	1	1	0	1	0	0	0	0	0	0	0	0	0	1	1	1	1
76	1	1	109	5.7	2.68	4.8	9.8	1.9	4.3	11.1	110	1	2	1	25	0	0	1	0	1	0	1	0	0	0	0	0	0	0	0	0	1	1	1	1
75	1	2	75	6.4	1.89	4.7	11.1	1.89	4.48	12.2	110	1	1	1	21	0	0	0	1	1	0	1	0	0	0	0	0	0	0	0	0	1	1	1	1
75	1	2	75	6.4	1.89	4.7	11.1	1.89	4.48	12.2	110	1	1	1	25	0	0	0	0	1	0	1	0	0	0	0	0	0	0	0	0	1	1	1	1
58	1	1	73	5.8	2.37	4.68	10.4	1.87	5	11.6	110	1	1	1	29	0	1	1	0	0	0	0	0	0	0	0	0	0	0	0	0	1	1	1	1
58	1	1	73	5.8	2.37	4.68	10.4	1.87	5	11.6	110	1	1	1	29	0	1	1	0	0	1	0	0	0	0	0	0	0	0	0	0	1	1	1	1
50	1	1	100	5.7	4.45	4.65	13.34	1.85	4.4	11.6	110	1	2	1	25	0	0	1	0	1	0	0	0	0	0	0	0	0	0	0	0	1	1	1	1
52	2	1	61	6	1.94	5.37	9.66	1.8	5.3	12.1	110	1	2	1	21	0	0	1	0	1	0	0	0	0	0	0	0	0	0	0	0	1	1	1	1
62	1	3	128	6	0.82	5.1	13.03	1.76	5.13	12.64	110	1	1	1	22	0	0	0	0	0	0	0	0	0	0	0	0	0	0	0	0	1	1	1	1
60	1	1	92	5.9	1.43	4.8	12.5	1.76	4.9	13.3	110	1	1	1	25	0	0	1	0	0	0	0	0	0	0	0	0	0	0	0	0	1	1	1	1
73	2	3	77	6	0.68	11.46	12.6	1.73	4.7	12.69	110	1	1	1	22	0	1	1	0	0	0	1	0	0	0	0	0	0	0	0	0	1	1	1	1
73	2	3	77	6	0.68	11.46	12.6	1.73	4.7	12.69	110	1	1	1	22	0	1	1	0	0	1	1	0	0	0	0	0	0	0	0	0	1	1	1	1
52	1	1	69	7.8	1.06	4.93	12.04	1.72	6	10.3	110	1	1	1	16	0	0	0	1	1	0	0	0	0	0	0	0	0	0	0	0	1	1	1	1
57	1	1	82	6.3	1.35	4.3	12.8	1.7	4.47	11.74	110	1	1	1	16	0	0	0	0	1	0	0	0	0	0	0	0	0	0	0	0	1	1	1	1
57	1	1	82	6.3	1.35	4.3	12.8	1.7	4.47	11.74	110	1	1	1	16	0	1	1	0	0	0	0	0	0	0	0	0	0	0	0	0	1	1	1	1
48	1	3	84	6.2	0.75	4.54	9.89	1.7	4.87	11.3	110	1	1	1	29	0	1	1	0	0	0	0	0	0	0	0	0	0	0	0	0	1	1	1	1
48	1	3	84	6.2	0.75	4.54	9.89	1.7	4.87	11.3	110	1	1	1	29	0	0	0	0	1	0	0	0	0	0	0	0	0	0	0	0	1	1	1	1
59	1	3	73	5.5	1.14	4.34	12.38	1.7	4.8	12.5	110	1	1	1	21	0	0	1	0	0	0	0	0	0	0	0	0	0	0	0	0	1	1	1	1
66	1	3	91	6.4	2.5	4.19	11.89	1.63	5.24	13.3	110	1	1	1	30	1	0	0	1	1	0	1	0	0	0	0	0	0	0	0	0	1	1	1	1
50	2	1	71	6.4	1.58	4.25	11.75	1.62	5.3	12.72	110	1	1	1	24	0	0	0	1	1	0	0	0	0	0	0	0	0	0	0	0	1	1	1	1
72	1	2	72	6.2	1.32	5	11.3	1.6	5.18	12.86	110	1	1	1	18	0	0	0	0	1	0	1	0	0	0	0	0	0	0	0	0	1	1	1	1
61	1	3	76	6.4	0.37	4.64	15.6	1.57	5	12.2	110	1	1	1	21	0	0	0	1	1	0	0	0	0	0	0	0	0	0	0	0	1	1	1	1
61	1	3	76	6.4	0.37	4.64	15.6	1.57	5	12.2	110	1	1	1	22	0	0	0	0	1	0	0	0	0	0	0	0	0	0	0	0	1	1	1	1
61	1	3	76	6.4	0.37	4.64	15.5	1.57	5	12.2	110	1	1	1	22	0	0	0	1	1	0	0	0	0	0	0	0	0	0	0	0	1	1	1	1
61	1	3	76	6.4	0.37	4.64	15.5	1.57	5	12.2	110	1	1	1	30	0	0	0	0	1	0	0	0	0	0	0	0	0	0	0	0	1	1	1	1
50	1	1	79	6.2	2.87	5.14	11	1.56	4.9	11.79	110	1	1	1	25	0	0	0	0	1	0	0	0	0	0	0	0	0	0	0	0	1	1	1	1
57	1	3	111	8.3	1.9	4.8	11.3	1.5	6	9.6	110	1	2	1	21	0	1	0	1	0	0	0	0	0	0	0	0	0	0	0	0	1	1	1	1
62	1	3	85	6.4	1.9	4.29	11.88	1.5	5	10.67	110	1	1	1	19	0	0	0	1	1	0	0	0	0	0	0	0	0	0	0	0	1	1	1	1
62	1	3	85	6.4	1.9	4.29	11.88	1.5	5	10.67	110	1	1	1	21	0	0	0	0	1	0	0	0	0	0	0	0	0	0	0	0	1	1	1	1
58	1	2	98	5.3	1.7	4.8	9.8	1.48	4.1	9.45	110	1	1	1	24	0	1	0	0	0	0	0	0	0	0	0	0	0	0	0	0	1	1	1	1
77	1	1	95	6.3	1.6	4.5	10.17	1.47	4.34	13.8	110	1	1	1	23	0	1	1	0	0	1	1	0	0	0	0	0	0	0	0	0	1	1	1	1
66	2	3	77	6.4	0.54	5.5	17.7	1.46	4.7	13.08	110	1	1	1	21	0	0	0	1	1	0	1	0	0	0	0	0	0	0	0	0	1	1	1	1
55	1	1	65	6.3	1.17	4.89	10.34	1.46	5.08	10.85	110	1	1	1	23	0	1	1	0	0	1	0	0	0	0	0	0	0	0	0	0	1	1	1	1
59	1	1	82	5.5	1.68	5.47	14.6	1.45	5.7	12.59	110	1	1	1	24	0	0	1	0	0	0	0	0	0	0	0	0	0	0	0	0	1	1	1	1
53	1	3	86	5.7	0.66	4.69	13.46	1.44	4.34	12.05	110	1	2	1	21	0	0	1	0	1	0	0	0	0	0	0	0	0	0	0	0	1	1	1	1
53	1	3	86	5.7	0.66	4.69	13.46	1.44	4.34	12.05	110	1	2	1	21	0	0	1	0	1	0	0	0	0	0	0	0	0	0	0	0	1	1	1	1
45	1	1	94	6	3.9	3.3	13.82	1.41	5.05	14.9	110	1	1	1	21	0	1	1	0	0	0	0	0	0	0	0	0	0	0	0	0	1	1	1	1
45	1	1	94	6	3.9	3.3	13.82	1.41	5.05	14.9	110	1	1	1	20	0	1	1	0	0	1	0	0	0	0	0	0	0	0	0	0	1	1	1	1
68	1	2	94	6.4	1.09	5.52	15.13	1.4	4.9	12.8	110	1	2	1	23	0	1	1	0	0	0	1	0	0	0	0	0	0	0	0	0	1	1	1	1
68	1	2	94	6.4	1.09	5.52	15.13	1.4	4.9	12.8	110	1	2	1	23	0	1	1	1	0	1	1	0	0	0	0	0	0	0	0	0	1	1	1	1
74	1	1	93	6	2.24	4.7	11.59	1.4	4.95	13.73	110	1	2	1	21	0	0	1	0	1	0	1	0	0	0	0	0	0	0	0	0	1	1	1	1
60	1	3	62	5.5	0.82	5.02	12.87	1.4	5.3	12.39	110	1	1	1	27	0	0	1	0	0	0	0	0	0	0	0	0	0	0	0	0	1	1	1	1
65	1	2	84	5.5	1.3	3.85	7.15	1.4	4.5	7.41	110	1	1	1	21	0	0	1	0	0	0	1	0	0	0	0	0	0	0	0	0	1	1	1	1
69	2	1	91	9.3	0.72	4.13	19.74	1.39	4.51	11.4	110	1	2	1	24	0	1	0	1	0	0	1	0	0	0	0	0	0	0	0	0	1	1	1	1
69	2	1	91	9.3	0.72	4.13	19.74	1.39	4.51	11.4	110	1	2	1	24	0	1	0	1	1	0	1	0	0	0	0	0	0	0	0	0	1	1	1	1
61	1	2	85	6	1.26	4.86	9.98	1.38	5.31	10.61	110	1	2	1	26	0	1	1	0	0	1	0	0	0	0	0	0	0	0	0	0	1	1	1	1
61	1	2	85	6	1.26	4.86	9.98	1.38	5.31	10.61	110	1	2	1	26	0	1	1	0	0	0	0	0	0	0	0	0	0	0	0	0	1	1	1	1
56	1	3	71	5.9	2.96	4.62	13.6	1.34	4.04	12.5	110	1	2	1	21	0	0	0	0	0	0	0	0	0	0	0	0	0	0	0	0	1	1	1	1
45	1	1	88	5.6	1.02	4.38	9.83	1.27	5.2	11.7	110	1	1	1	27	0	1	0	0	0	0	0	0	0	0	0	0	0	0	0	0	1	1	1	1
66	1	1	66	6.4	0.9	5.6	11.6	1.25	5.24	11.33	110	1	1	1	27	0	1	1	0	0	0	1	0	0	0	0	0	0	0	0	0	1	1	1	1
66	1	1	66	6.4	0.9	5.6	11.6	1.25	5.24	11.33	110	1	1	1	27	0	1	1	1	0	1	1	0	0	0	0	0	0	0	0	0	1	1	1	1
71	1	1	66	6	1.25	4.5	13.9	1.25	4.85	14.45	110	1	1	1	22	0	1	1	0	0	1	1	0	0	0	0	0	0	0	0	0	1	1	1	1
75	1	1	91	5.9	0.98	4.35	12	1.24	4.5	12.42	110	1	1	1	25	0	0	1	0	0	0	1	0	0	0	0	0	0	0	0	0	1	1	1	1
45	1	1	71	5.6	0.73	5.84	11.55	1.21	4.58	11	110	1	1	1	29	0	1	1	1	0	1	0	0	0	0	0	0	0	0	0	0	1	1	1	1
64	1	3	99	5.9	1.8	4.39	11.95	1.2	5.57	11.99	110	1	1	1	21	0	0	1	0	0	0	0	0	0	0	0	0	0	0	0	0	1	1	1	1
73	1	3	125	7.9	2.03	4.8	10.5	1.19	4.4	10.4	110	1	1	1	25	0	0	0	1	1	0	1	0	0	0	0	0	0	0	0	0	1	1	1	1
65	1	2	89	7.9	0.59	3.89	12.75	1.17	4.6	11.9	110	1	1	1	20	0	0	0	0	1	0	1	0	0	0	0	0	0	0	0	0	1	1	1	1
52	1	1	63	6.3	1.04	4.89	13.45	1.17	4.86	14.1	110	1	1	1	19	0	1	1	0	0	1	0	0	0	0	0	0	0	0	0	0	1	1	1	1
50	2	3	49	5.5	0.96	5.42	12.8	1.1	4.4	10	110	1	1	1	26	0	0	1	0	0	0	0	0	0	0	0	0	0	0	0	0	1	1	1	1
83	1	3	87	7.9	1.34	4	11.89	1.09	4.19	11.27	110	1	1	1	28	0	0	0	1	1	0	1	0	0	0	0	0	0	0	0	0	1	1	1	1
64	1	1	70	6.4	1.2	4.79	10.31	1.09	4.8	10.75	110	1	2	1	24	0	0	0	1	1	0	0	0	0	0	0	0	0	0	0	0	1	1	1	1
57	1	1	78	6.3	1.1	5.9	11.8	1.07	5.18	11.4	110	1	1	1	25	0	1	1	0	0	1	0	0	0	0	0	0	0	0	0	0	1	1	1	1
68	2	1	91	6.3	1.6	5.9	15.6	1.06	5.2	18.4	110	1	1	1	25	0	1	1	1	0	1	1	0	0	0	0	0	0	0	0	0	1	1	1	1
62	1	2	77	6.4	1.3	5.8	14.6	1.04	4.8	12.2	110	1	1	1	23	0	0	0	1	1	0	0	0	0	0	0	0	0	0	0	0	1	1	1	1
57	1	1	67	9.8	1.3	4.7	9.8	1.02	4.75	12.1	110	1	1	1	28	0	0	1	0	0	0	0	0	0	0	0	0	0	0	0	0	1	1	1	1
61	1	3	100	5.9	1.56	3.49	10.96	1.01	4.68	11.9	110	1	1	1	25	0	0	1	0	0	0	0	0	0	0	0	0	0	0	0	0	1	1	1	1
63	1	3	68	6.4	2.74	4.15	15.1	1	4.3	11.48	110	1	1	1	22	0	0	0	1	1	0	0	0	0	0	0	0	0	0	0	0	1	1	1	1
63	1	3	68	6.4	2.74	4.15	15.1	1	4.3	11.48	110	1	1	1	31	1	0	0	1	1	0	0	0	0	0	0	0	0	0	0	0	1	1	1	1
68	2	1	72	9.9	0.73	5	12.1	0.97	4.67	10.62	110	1	1	1	21	0	0	1	0	0	0	1	0	0	0	0	0	0	0	0	0	1	1	1	1
75	1	1	90	6	1.59	4.7	10.7	0.96	4.3	14.27	110	1	1	1	24	0	1	1	0	0	1	1	0	0	0	0	0	0	0	0	0	1	1	1	1
57	1	1	61	6.2	1.8	4.7	11.4	0.94	5.04	11.4	110	1	1	1	21	0	0	0	0	1	0	0	0	0	0	0	0	0	0	0	0	1	1	1	1
71	1	1	80	6.3	0.9	5.8	12.1	0.92	5.43	10.76	110	1	1	1	21	0	1	1	0	0	1	1	0	0	0	0	0	0	0	0	0	1	1	1	1
57	1	3	82	6	3.46	4.77	11.7	0.92	4.7	12	110	1	1	1	21	0	1	1	0	0	1	0	0	0	0	0	0	0	0	0	0	1	1	1	1
68	1	1	97	5.9	0.8	3.8	12.09	0.86	4.36	11.7	110	1	1	1	23	0	0	1	0	0	0	1	0	0	0	0	0	0	0	0	0	1	1	1	1
70	1	1	82	5.7	1	4.38	10.57	0.85	4.04	10.83	110	1	1	1	25	0	1	1	0	0	0	1	0	0	0	0	0	0	0	0	0	1	1	1	1
70	1	1	82	5.7	1	4.38	10.57	0.85	4.04	10.83	110	1	1	1	25	0	1	1	0	0	1	1	0	0	0	0	0	0	0	0	0	1	1	1	1
52	1	1	85	6.4	0.8	5.5	10.28	0.84	5.07	12.97	110	1	1	1	28	0	0	0	1	1	0	0	0	0	0	0	0	0	0	0	0	1	1	1	1
53	1	3	85	5.9	1.77	4.05	12.43	0.84	4.05	9.78	110	1	1	1	24	0	0	1	0	0	0	0	0	0	0	0	0	0	0	0	0	1	1	1	1
60	2	3	57	5.7	1.19	5.43	13.25	0.84	5.35	13.97	110	1	1	1	18	0	1	0	0	0	0	0	0	0	0	0	0	0	0	0	0	1	1	1	1
60	2	3	57	5.7	1.19	5.43	13.25	0.84	5.35	13.97	110	1	1	1	18	0	1	0	1	1	0	0	0	0	0	0	0	0	0	0	0	1	1	1	1
86	1	1	105	6	0.83	5.15	10.97	0.8	10.79	11.49	110	1	1	1	20	0	1	1	0	0	1	1	0	0	0	0	0	0	0	0	0	1	1	1	1
86	1	1	105	6	0.83	5.15	10.97	0.8	10.79	11.49	110	1	1	1	20	0	1	1	1	0	0	1	0	0	0	0	0	0	0	0	0	1	1	1	1
78	1	3	75	5.5	1.22	4.8	16.6	0.8	4.2	14.83	110	1	1	1	25	0	0	1	0	0	0	1	0	0	0	0	0	0	0	0	0	1	1	1	1
59	1	1	81	9.9	0.8	4.7	12.89	0.75	5.47	12.76	110	1	2	1	23	0	0	1	1	0	0	0	0	0	0	0	0	0	0	0	0	1	1	1	1
56	1	1	94	8	1.08	4.58	11.7	0.75	3.89	12.65	110	1	1	1	24	0	0	0	1	1	0	0	0	0	0	0	0	0	0	0	0	1	1	1	1
53	1	1	73	5.7	0.6	5.84	12.05	0.75	5.45	11.78	110	1	2	1	31	1	0	1	0	1	0	0	0	0	0	0	0	0	0	0	0	1	1	1	1
68	1	3	109	6.4	1	4.7	20.2	0.7	5.46	14.8	110	1	1	1	25	0	0	0	1	1	0	1	0	0	0	0	0	0	0	0	0	1	1	1	1
48	1	3	81	6	0.56	4	11.3	0.7	5.6	14.3	110	1	1	1	27	0	1	0	0	0	0	0	0	0	0	0	0	0	0	0	0	1	1	1	1
42	1	1	82	5.7	0.73	5.31	11.75	0.7	5.14	11.4	110	1	2	1	19	0	0	1	0	1	0	0	0	0	0	0	0	0	0	0	0	1	1	1	1
52	1	1	71	6	1.19	3.96	8.73	0.68	4.35	11.19	110	1	1	1	27	0	1	0	0	0	0	0	0	0	0	0	0	0	0	0	0	1	1	1	1
64	1	3	69	4.8	1.23	4.35	9.57	0.67	4.6	13.6	110	1	1	1	21	0	1	0	0	0	0	0	0	0	0	0	0	0	0	0	0	1	1	1	1
64	1	3	69	4.8	1.23	4.35	9.57	0.67	4.6	13.6	110	1	1	1	21	0	1	0	0	1	0	0	0	0	0	0	0	0	0	0	0	1	1	1	1
69	1	2	114	9.7	0.96	4.2	10.79	0.64	4.59	11.8	110	1	1	1	25	0	0	1	1	0	0	1	0	0	0	0	0	0	0	0	0	1	1	1	1
46	1	3	80	6.7	1.19	4.49	12.4	0.64	3.7	12.88	110	1	2	1	26	0	1	0	0	0	0	0	0	0	0	0	0	0	0	0	0	1	1	1	1
58	1	3	58	9.6	0.5	5.64	15.5	0.6	4.85	12.2	110	1	2	1	17	0	0	1	1	0	0	0	0	0	0	0	0	0	0	0	0	1	1	1	1
59	1	3	73	8	0.5	4.42	12.27	0.56	5.09	9.48	110	1	2	1	25	0	0	0	1	1	0	0	0	0	0	0	0	0	0	0	0	1	1	1	1
64	1	1	74.9	5.7	1.33	4.48	12.5	0.56	4.95	12.08	110	1	2	1	28	0	0	1	0	1	0	0	0	0	0	0	0	0	0	0	0	1	1	1	1
71	1	3	84	8	1.65	4.31	14.3	0.53	3.67	13.66	110	1	2	1	21	0	0	0	1	1	0	1	0	0	0	0	0	0	0	0	0	1	1	1	1
68	1	3	78	5.7	0.4	3.98	13.1	0.5	5.39	13.15	110	1	1	1	27	0	1	0	0	0	0	1	0	0	0	0	0	0	0	0	0	0	1	1	1
68	1	3	78	5.7	0.4	3.98	13.1	0.5	5.39	13.15	110	1	1	1	27	0	1	0	0	1	0	1	0	0	0	0	0	0	0	0	0	0	1	1	1
70	1	3	75	5.7	0.62	4.47	12	0.48	4.23	11.9	110	1	2	1	26	0	0	1	1	1	0	1	0	0	0	0	0	0	0	0	0	0	1	1	1
65	1	1	60	7.9	0.64	4.98	10.05	0.47	5.17	13.98	110	1	1	1	21	0	0	0	1	1	0	1	0	0	0	0	0	0	0	0	0	0	0	1	1
61	1	1	75	6.4	0.48	5.03	12.5	0.43	5.92	11.5	110	1	1	1	28	0	0	0	1	1	0	0	0	0	0	0	0	0	0	0	0	0	0	1	1
61	1	1	75	6.4	0.48	5.03	12.5	0.43	5.92	11.5	110	1	1	1	28	0	0	0	1	1	0	0	0	0	0	0	0	0	0	0	0	0	0	1	1
49	1	2	82	6	4.95	5	10.89	7.32	5	9.22	110	1	1	1	27	0	1	1	0	0	1	0	0	0	0	0	0	0	0	0	0	1	1	1	1
73	2	1	114	9.8	2.43	4.34	11.8	5.53	5.14	13.35	110	1	1	1	22	0	0	1	1	0	0	1	0	0	0	0	0	0	0	0	0	1	1	1	1
74	1	1	67	6	0.45	4.76	9.54	0.33	5.07	9.52	110	1	1	1	17	0	1	1	0	0	0	1	0	0	0	0	0	0	0	0	0	0	0	1	1
74	1	1	67	6	0.45	4.76	9.54	0.33	5.07	9.52	110	1	1	1	28	0	1	1	0	0	1	1	0	0	0	0	0	0	0	0	0	0	0	1	1
62	1	2	186	7.3	0.46	5.53	12.11	0.32	6.59	11.51	110	1	2	1	24	0	1	0	1	0	0	0	0	0	0	0	0	0	0	0	0	0	0	1	1
62	1	2	186	7.3	0.46	5.53	12.11	0.32	6.59	11.51	110	1	2	1	24	0	1	0	1	1	0	0	0	0	0	0	0	0	0	0	0	0	0	1	1
58	2	3	78	6.2	4.95	5.1	10.2	5.19	4.5	16.7	120	1	1	1	28	0	1	1	0	0	0	0	0	0	0	0	0	0	0	0	0	1	1	1	1
66	1	3	106	6.6	3.8	4.58	13.9	4.6	5.2	14.3	120	1	1	1	24	0	0	1	1	0	0	1	0	0	0	0	0	0	0	0	0	1	1	1	1
66	1	3	106	6.4	3.8	4.58	13.9	4.6	5.2	14.3	120	1	1	1	24	0	0	0	1	1	0	1	0	0	0	0	0	0	0	0	0	1	1	1	1
67	2	1	59	6	2.86	4.69	13.17	4.56	4.25	13.04	120	1	1	1	21	0	0	0	0	0	0	1	0	0	0	0	0	0	0	0	0	1	1	1	1
67	2	1	59	6	2.86	4.69	13.17	4.56	4.25	13.04	120	1	2	1	18	0	1	1	0	0	1	1	0	0	0	0	0	0	0	0	0	1	1	1	1
72	1	3	76	5.7	1.38	4.78	10.78	4.39	5.91	11.99	120	1	2	1	22	0	0	1	0	0	0	1	0	0	0	0	0	0	0	0	0	1	1	1	1
80	1	3	82	5.8	2.66	4.5	10.75	4.27	4.25	11.1	120	1	2	1	24	0	0	0	1	1	0	1	0	0	0	0	0	0	0	0	0	1	1	1	1
61	1	3	79	5.6	0.47	4.46	10.6	4.24	5.23	10.79	120	1	2	1	25	0	0	1	1	1	0	0	0	0	0	0	0	0	0	0	0	1	1	1	1
58	2	3	47	5.7	1.1	4.47	12.05	4.09	5.42	11	120	1	2	1	26	0	0	1	0	0	0	0	0	0	0	0	0	0	0	0	0	1	1	1	1
55	1	1	97	6.4	4.38	4.57	8.93	4	4.7	9.38	120	1	2	1	25	0	0	0	1	1	0	0	0	0	0	0	0	0	0	0	0	1	1	1	1
70	2	1	53	6	2.98	3.73	8.48	4	4	10.9	120	1	1	1	21	0	1	0	0	0	0	1	0	0	0	0	0	0	0	0	0	1	1	1	1
70	2	1	53	6	2.98	3.73	8.48	4	4	10.9	120	1	1	1	21	0	1	1	0	0	1	1	0	0	0	0	0	0	0	0	0	1	1	1	1
67	1	1	75	9.1	2.06	4.37	12.09	3.89	4.34	11.36	120	1	1	1	26	0	0	0	1	1	0	1	0	0	0	0	0	0	0	0	0	1	1	1	1
63	1	1	78	5.7	0.53	3.68	11.1	3.82	4.39	12.49	120	1	1	1	26	0	0	1	0	0	0	0	0	0	0	0	0	0	0	0	0	1	1	1	1
43	1	3	73	5.6	2.63	4.56	9.54	3.78	5.09	12.27	120	1	1	1	31	1	0	1	0	0	0	0	0	0	0	0	0	0	0	0	0	1	1	1	1
65	1	2	77	6.4	4.45	5.35	10.6	3.76	4.19	6.89	120	1	1	1	16	0	1	0	0	1	0	1	0	0	0	0	0	0	0	0	0	1	1	1	1
64	2	1	76	6.2	5.17	3.97	9.45	3.75	4.09	14.2	120	1	1	1	21	0	0	0	0	0	0	0	0	0	0	0	0	0	0	0	0	1	1	1	1
51	1	1	115	6	3.31	4.37	11.9	3.67	5.2	11.02	120	1	1	1	26	0	1	1	0	0	1	0	0	0	0	0	0	0	0	0	0	1	1	1	1
51	1	1	115	6	3.31	4.37	11.9	3.67	5.2	11.02	120	1	2	1	25	0	0	1	0	1	0	0	0	0	0	0	0	0	0	0	0	1	1	1	1
76	2	1	73	6.4	2.47	4.59	14.2	3.63	3.9	11.4	120	1	2	1	22	0	1	0	1	1	0	1	0	0	0	0	0	0	0	0	0	1	1	1	1
65	2	3	61	6.4	2.39	3.2	15.7	3.59	4.1	13.86	120	1	1	1	29	0	0	0	0	0	0	1	0	0	0	0	0	0	0	0	0	1	1	1	1
61	1	2	86	6	2.26	4.46	9.4	3.59	4.69	12.3	120	1	1	1	25	0	1	1	0	0	1	0	0	0	0	0	0	0	0	0	0	1	1	1	1
61	1	2	86	6	2.26	4.46	9.4	3.59	4.69	12.3	120	1	1	1	24	0	1	1	1	0	0	0	0	0	0	0	0	0	0	0	0	1	1	1	1
67	1	1	88	5.7	4.68	3.8	13.8	3.52	4.26	14.5	120	1	1	1	23	0	0	1	0	0	0	1	0	0	0	0	0	0	0	0	0	1	1	1	1
78	2	3	55	7.8	0.92	4.12	11.15	3.5	5.18	11.4	120	1	1	1	24	0	0	0	1	1	0	1	0	0	0	0	0	0	0	0	0	1	1	1	1
70	1	3	109	6.2	3	4.6	9.92	3.5	4.59	13.2	120	1	1	1	21	0	0	0	0	1	0	1	0	0	0	0	0	0	0	0	0	1	1	1	1
70	1	3	109	6.2	3	4.6	9.92	3.5	4.59	13.2	120	1	1	1	31	1	1	1	0	0	0	1	0	0	0	0	0	0	0	0	0	1	1	1	1
61	1	1	74	5.8	1.7	5.23	14.2	3.47	5.12	12.38	120	1	1	1	22	0	0	0	0	1	0	0	0	0	0	0	0	0	0	0	0	1	1	1	1
56	1	1	88	5.5	1.46	5.1	12.39	3.45	4	11.78	120	1	1	1	22	0	1	1	0	0	1	0	0	0	0	0	0	0	0	0	0	1	1	1	1
56	1	1	88	5.5	1.46	5.1	12.39	3.45	4	11.78	120	1	1	1	21	0	1	0	0	0	0	0	0	0	0	0	0	0	0	0	0	1	1	1	1
71	1	2	62	6.7	4.6	4.3	11.6	3.42	4.9	13.18	120	1	1	1	21	0	0	0	1	1	0	1	0	0	0	0	0	0	0	0	0	1	1	1	1
64	1	2	101	6.2	2.4	3.8	12.05	3.4	3.46	10.25	120	1	1	1	23	0	0	0	0	0	0	0	0	0	0	0	0	0	0	0	0	1	1	1	1
74	1	1	69	6.4	2.63	4.4	9.34	3.39	4.21	11.5	120	1	1	1	21	0	0	1	1	0	0	1	0	0	0	0	0	0	0	0	0	1	1	1	1
74	1	1	69	6.4	2.63	4.4	9.34	3.39	4.21	11.5	120	1	1	1	21	0	0	0	1	1	0	1	0	0	0	0	0	0	0	0	0	1	1	1	1
62	1	3	95	7.4	1.48	5.89	10.12	3.37	5.3	11.45	120	1	1	1	25	0	0	0	1	0	0	0	0	0	0	0	0	0	0	0	0	1	1	1	1
61	1	1	89	6	3.16	4.57	12.7	3.37	4.83	13.07	120	1	2	1	21	0	0	1	0	1	0	0	0	0	0	0	0	0	0	0	0	1	1	1	1
61	1	1	89	6	3.16	4.57	12.7	3.37	4.83	13.07	120	1	1	1	18	0	1	1	0	0	1	0	0	0	0	0	0	0	0	0	0	1	1	1	1
66	1	1	63	9.6	0.83	3.72	12.1	3.32	5	9.89	120	1	1	1	24	0	0	1	1	0	0	1	0	0	0	0	0	0	0	0	0	1	1	1	1
60	1	1	94	8.7	1.2	5.16	15.3	3.3	5	12	120	1	2	1	29	0	1	0	1	1	0	0	0	0	0	0	0	0	0	0	0	1	1	1	1
51	1	1	79	6	2.26	5.95	10.58	3.3	5.15	10.8	120	1	1	1	18	0	1	1	0	0	1	0	0	0	0	0	0	0	0	0	0	1	1	1	1
69	1	3	65	5.6	2.58	4.56	15.92	3.29	3.8	14.28	120	1	2	1	25	0	0	1	0	1	0	1	0	0	0	0	0	0	0	0	0	1	1	1	1
83	2	3	53	6.2	3.04	3.77	12.27	3.27	4.39	11.19	120	1	1	1	21	0	1	0	1	0	0	1	0	0	0	0	0	0	0	0	0	1	1	1	1
83	2	3	53	6.2	3.04	3.77	12.27	3.27	4.39	11.19	120	1	1	1	21	0	1	0	0	1	0	1	0	0	0	0	0	0	0	0	0	1	1	1	1
59	1	2	131	9.5	3	3.65	10.59	3.26	3.95	7.23	120	1	1	1	26	0	0	0	1	0	0	0	0	0	0	0	0	0	0	0	0	1	1	1	1
65	1	1	73	5.2	3.92	4.48	11.5	3.25	4.18	12.45	120	1	1	1	27	0	1	0	0	0	0	1	0	0	0	0	0	0	0	0	0	1	1	1	1
65	1	1	73	5.2	3.92	4.48	11.5	3.25	4.18	12.45	120	1	1	1	27	0	1	0	0	1	0	1	0	0	0	0	0	0	0	0	0	1	1	1	1
80	1	1	72	6.6	2	4.42	10.92	3.22	6.25	11.58	120	1	1	1	28	0	0	1	1	0	0	1	0	0	0	0	0	0	0	0	0	1	1	1	1
80	1	1	72	6.4	2	4.42	10.92	3.22	6.25	11.58	120	1	1	1	24	0	0	0	1	1	0	1	0	0	0	0	0	0	0	0	0	1	1	1	1
79	1	1	67	6.2	1.87	5.4	12.5	3.22	4.78	11.49	120	1	1	1	25	0	0	0	0	1	0	1	0	0	0	0	0	0	0	0	0	1	1	1	1
79	1	1	67	6.2	1.87	5.4	12.5	3.22	4.78	11.49	120	1	1	1	25	0	1	1	0	0	0	1	0	0	0	0	0	0	0	0	0	1	1	1	1
50	2	2	56	6.6	1.45	3.48	11.3	3.08	5.2	13.5	120	1	1	1	25	0	0	1	0	0	0	0	0	0	0	0	0	0	0	0	0	1	1	1	1
50	2	2	56	6.4	1.45	3.48	11.3	3.08	5.2	13.5	120	1	1	1	25	0	0	0	1	1	0	0	0	0	0	0	0	0	0	0	0	1	1	1	1
50	1	2	88	5.2	1.63	5.5	13.59	3.05	5.72	13.5	120	1	1	1	25	0	1	1	0	0	0	0	0	0	0	0	0	0	0	0	0	1	1	1	1
50	1	2	88	5.2	1.63	5.5	13.59	3.05	5.72	13.5	120	1	1	1	25	0	1	1	0	0	0	0	0	0	0	0	0	0	0	0	0	1	1	1	1
72	1	1	63	5.8	3.12	4.68	11.6	3.04	4.89	12	120	1	1	1	26	0	0	0	0	1	0	1	0	0	0	0	0	0	0	0	0	1	1	1	1
63	1	3	76	6.2	3.53	4.19	12.8	3.03	5.14	13.7	120	1	1	1	31	1	0	0	1	1	0	0	0	0	0	0	0	0	0	0	0	1	1	1	1
79	1	1	98	5.8	2.08	3.75	9.5	3.03	4.4	9.34	120	1	1	1	24	0	0	0	0	1	0	1	0	0	0	0	0	0	0	0	0	1	1	1	1
86	1	3	87	6.2	4.3	4.8	9.77	3	3.85	11.3	120	1	1	1	24	0	0	0	0	0	0	1	0	0	0	0	0	0	0	0	0	1	1	1	1
86	1	3	87	6.2	4.3	4.8	9.77	3	3.85	11.3	120	1	1	1	24	0	1	1	0	0	0	1	0	0	0	0	0	0	0	0	0	1	1	1	1
59	1	2	77	5.9	3.8	4.1	9.1	3	4.25	10.35	120	1	1	1	17	0	0	1	1	0	0	0	0	0	0	0	0	0	0	0	0	1	1	1	1
76	2	3	47	6	2.67	4.84	12.1	2.97	4.3	13	120	1	1	1	22	0	0	0	0	0	0	1	0	0	0	0	0	0	0	0	0	1	1	1	1
73	2	2	63	5.7	1.1	3.95	11.6	2.97	5.39	14.1	120	1	2	1	27	0	0	1	1	1	0	1	0	0	0	0	0	0	0	0	0	1	1	1	1
43	1	2	72	5.5	1.86	5.5	8.59	2.97	5.47	12.82	120	1	1	1	27	0	0	0	0	0	0	0	0	0	0	0	0	0	0	0	0	1	1	1	1
65	1	3	77	7.5	2.29	5.36	9.9	2.9	4.26	10.1	120	1	1	1	21	0	0	0	1	1	0	1	0	0	0	0	0	0	0	0	0	1	1	1	1
52	1	1	78	9.3	1.45	4	13.4	2.86	4.9	13.1	120	1	1	1	24	0	0	0	0	1	0	0	0	0	0	0	0	0	0	0	0	1	1	1	1
62	1	1	93	5.6	1.62	4.14	12.9	2.86	3.8	14.64	120	1	1	1	27	0	0	1	0	0	0	0	0	0	0	0	0	0	0	0	0	1	1	1	1
71	1	2	70	5.8	1.25	4.24	9.38	2.85	4.9	11	120	1	1	1	24	0	0	0	0	1	0	1	0	0	0	0	0	0	0	0	0	1	1	1	1
62	1	3	65	9.2	2.19	4.45	11.6	2.83	4.07	12.6	120	1	2	1	24	0	1	0	1	0	0	0	0	0	0	0	0	0	0	0	0	1	1	1	1
62	1	3	65	9.2	2.19	4.45	11.6	2.83	4.07	12.6	120	1	2	1	24	0	1	0	1	1	0	0	0	0	0	0	0	0	0	0	0	1	1	1	1
85	1	2	132	6.1	2.76	5.07	12.3	2.81	4.25	15.73	120	1	1	1	23	0	1	1	0	0	0	1	0	0	0	0	0	0	0	0	0	1	1	1	1
67	1	1	69	6.6	3.73	5.4	13.9	2.8	4.76	12	120	1	1	1	29	0	0	1	1	0	0	1	0	0	0	0	0	0	0	0	0	1	1	1	1
67	1	1	69	6.4	3.73	5.4	13.9	2.8	4.76	12	120	1	1	1	21	0	0	0	1	1	0	1	0	0	0	0	0	0	0	0	0	1	1	1	1
72	1	1	68	6	5.14	4.55	14.1	2.8	4.8	10.2	120	1	1	1	30	1	1	1	0	0	1	1	0	0	0	0	0	0	0	0	0	1	1	1	1
72	1	1	68	6	5.14	4.55	14.1	2.8	4.8	10.2	120	1	2	1	30	1	0	1	0	1	0	1	0	0	0	0	0	0	0	0	0	1	1	1	1
56	2	1	74	5.8	3.28	3.83	9.92	2.8	4.35	9.33	120	1	1	1	24	0	0	0	0	1	0	0	0	0	0	0	0	0	0	0	0	1	1	1	1
40	1	3	95	6.1	4.8	5	9.2	2.76	5	10.4	120	1	1	1	25	0	1	1	1	0	0	0	0	0	0	0	0	0	0	0	0	1	1	1	1
55	1	2	77	5.8	1.95	4.56	11.7	2.76	5.23	11.16	120	1	2	1	25	0	0	1	0	1	0	0	0	0	0	0	0	0	0	0	0	1	1	1	1
73	1	3	57	5.7	2.65	3.6	11.1	2.76	4.78	12.65	120	1	1	1	24	0	0	1	0	0	0	1	0	0	0	0	0	0	0	0	0	1	1	1	1
66	2	1	52	6.4	5.14	4.6	9.7	2.74	4.49	10.6	120	1	1	1	24	0	0	0	1	0	0	1	0	0	0	0	0	0	0	0	0	1	1	1	1
59	1	3	101	6	2.75	4.9	9.8	2.73	5.32	10.94	120	1	1	1	23	0	1	1	0	0	0	0	0	0	0	0	0	0	0	0	0	1	1	1	1
70	2	2	65	6.2	5.35	4.6	8.88	2.72	3.76	9.32	120	1	1	1	24	0	1	1	0	0	0	1	0	0	0	0	0	0	0	0	0	1	1	1	1
71	1	1	114	5.7	3.74	4.13	14.75	2.72	4.65	13.35	120	1	1	1	25	0	0	1	0	0	0	1	0	0	0	0	0	0	0	0	0	1	1	1	1
70	1	1	115	6.4	5.4	4.2	10.96	2.7	4.2	13.08	120	1	1	1	27	0	1	1	1	0	1	1	0	0	0	0	0	0	0	0	0	1	1	1	1
70	1	1	115	6.4	5.4	4.2	10.96	2.7	4.2	13.08	120	1	1	1	27	0	1	0	0	0	0	1	0	0	0	0	0	0	0	0	0	1	1	1	1
32	1	2	82	5.5	0.95	3.49	9.13	2.7	5.34	12.6	120	1	1	1	25	0	0	0	0	0	0	0	0	0	0	0	0	0	0	0	0	1	1	1	1
70	1	1	53	6.6	2.86	4.89	9.95	2.69	4.71	11.97	120	1	1	1	22	0	0	1	1	0	0	1	0	0	0	0	0	0	0	0	0	1	1	1	1
70	1	1	53	6.4	2.86	4.89	9.95	2.69	4.71	11.97	120	1	1	1	23	0	0	0	1	1	0	1	0	0	0	0	0	0	0	0	0	1	1	1	1
60	1	1	78	5.7	3	4.96	10.96	2.69	4.59	8.62	120	1	1	1	25	0	1	0	0	0	0	0	0	0	0	0	0	0	0	0	0	1	1	1	1
60	1	1	78	5.7	3	4.96	10.96	2.69	4.59	8.62	120	1	1	1	25	0	1	0	0	1	0	0	0	0	0	0	0	0	0	0	0	1	1	1	1
54	1	1	93	6	1.13	5.69	9.99	2.63	5.08	10.65	120	1	1	1	22	0	0	0	1	0	0	0	0	0	0	0	0	0	0	0	0	1	1	1	1
76	2	1	40	6.4	2.5	4.3	12.8	2.62	4.89	14.84	120	1	1	1	18	0	0	0	0	0	0	1	0	0	0	0	0	0	0	0	0	1	1	1	1
47	1	2	90	5.9	1.84	5.3	15.2	2.62	5.19	12.9	120	1	1	1	18	0	1	1	0	0	0	0	0	0	0	0	0	0	0	0	0	1	1	1	1
47	1	2	90	5.9	1.84	5.3	15.2	2.62	5.19	12.9	120	1	1	1	24	0	1	0	1	0	0	0	0	0	0	0	0	0	0	0	0	1	1	1	1
74	1	1	75	5.9	2.33	4.7	12.7	2.62	4.5	11.9	120	1	1	1	23	0	0	1	0	0	0	1	0	0	0	0	0	0	0	0	0	1	1	1	1
60	1	1	127	6.4	1.28	4.7	13.6	2.6	5.13	11.9	120	1	1	1	24	0	0	0	1	0	0	0	0	0	0	0	0	0	0	0	0	1	1	1	1
37	1	1	77	5.8	1.78	5.07	13.77	2.6	5.2	11.85	120	1	1	1	24	0	0	0	0	1	0	0	0	0	0	0	0	0	0	0	0	1	1	1	1
50	1	1	73	9.1	1.84	5.26	9.13	2.59	4.87	9.12	120	1	1	1	31	1	0	0	1	1	0	0	0	0	0	0	0	0	0	0	0	1	1	1	1
69	1	1	107	5.5	1.66	4.75	8.61	2.55	4.57	12.02	120	1	1	1	25	0	1	1	0	0	0	1	0	0	0	0	0	0	0	0	0	1	1	1	1
69	1	1	107	5.5	1.66	4.75	8.61	2.55	4.57	12.02	120	1	1	1	25	0	1	0	0	0	0	1	0	0	0	0	0	0	0	0	0	1	1	1	1
72	2	1	94	8.2	2.46	4.24	11.05	2.52	3.88	10.6	120	1	2	1	26	0	1	1	1	0	0	1	0	0	0	0	0	0	0	0	0	1	1	1	1
72	2	1	94	8.2	2.46	4.24	11.05	2.52	3.88	10.6	120	1	2	1	26	0	1	1	1	0	0	1	0	0	0	0	0	0	0	0	0	1	1	1	1
74	2	1	60	5.7	3	5.16	12.1	2.48	5	13.79	120	1	1	1	23	0	0	1	0	0	0	1	0	0	0	0	0	0	0	0	0	1	1	1	1
68	1	1	75	5.7	2.75	4.62	9.43	2.47	3.93	11.14	120	1	1	1	20	0	0	1	1	0	0	1	0	0	0	0	0	0	0	0	0	1	1	1	1
65	1	1	86	5.8	1.47	4.12	13.4	2.46	4.6	12.9	120	1	2	1	24	0	0	1	0	1	0	1	0	0	0	0	0	0	0	0	0	1	1	1	1
58	1	1	92	5.5	4.2	4.7	9.2	2.46	4.6	8.84	120	1	1	1	24	0	1	0	0	1	0	0	0	0	0	0	0	0	0	0	0	1	1	1	1
66	1	1	81	6.5	1.9	5.15	8.65	2.45	5.74	10.55	120	1	1	1	29	0	0	0	1	0	0	1	0	0	0	0	0	0	0	0	0	1	1	1	1
66	1	1	81	6.5	1.9	5.15	8.65	2.45	5.74	10.55	120	1	1	1	29	0	0	0	0	0	0	1	0	0	0	0	0	0	0	0	0	1	1	1	1
66	1	1	81	6.5	1.9	5.15	8.65	2.45	5.74	10.55	120	1	1	1	28	0	0	0	0	0	0	1	0	0	0	0	0	0	0	0	0	1	1	1	1
66	1	1	81	6.5	1.9	5.15	8.65	2.45	5.74	10.55	120	1	1	1	28	0	1	0	0	0	0	1	0	0	0	0	0	0	0	0	0	1	1	1	1
57	1	2	75	6.5	1.3	4.09	10.7	2.45	5.53	10.77	120	1	1	1	21	0	0	0	0	0	0	0	0	0	0	0	0	0	0	0	0	1	1	1	1
57	1	2	75	6.5	1.3	4.09	10.7	2.45	5.53	10.77	120	1	1	1	29	0	1	0	1	0	0	0	0	0	0	0	0	0	0	0	0	1	1	1	1
76	2	1	62	8	1.8	4.24	12.28	2.42	3.81	13.89	120	1	2	1	18	0	1	1	1	0	0	1	0	0	0	0	0	0	0	0	0	1	1	1	1
76	2	1	62	8	1.8	4.24	12.28	2.42	3.81	13.89	120	1	2	1	18	0	1	0	1	0	0	1	0	0	0	0	0	0	0	0	0	1	1	1	1
61	2	1	64	7.7	1.5	3.2	11.27	2.4	4.78	11.88	120	1	1	1	28	0	0	0	1	1	0	0	0	0	0	0	0	0	0	0	0	1	1	1	1
67	1	3	55	7.5	2.42	4.97	10.96	2.4	5.1	10.59	120	1	1	1	22	0	0	0	1	0	0	1	0	0	0	0	0	0	0	0	0	1	1	1	1
52	1	3	81	6.4	1.5	5.15	13.1	2.4	5.3	13.42	120	1	1	1	21	0	0	0	1	0	0	0	0	0	0	0	0	0	0	0	0	1	1	1	1
63	1	2	55	6.1	1.7	4.3	10.07	2.4	4.4	11.9	120	1	1	1	21	0	1	0	0	0	0	0	0	0	0	0	0	0	0	0	0	1	1	1	1
63	1	2	55	6.1	1.7	4.3	10.07	2.4	4.4	11.9	120	1	1	1	24	0	1	1	0	0	0	0	0	0	0	0	0	0	0	0	0	1	1	1	1
77	2	1	55	5.4	3.98	4.42	16.62	2.4	3.96	18.34	120	1	1	1	21	0	1	0	0	0	0	1	0	0	0	0	0	0	0	0	0	1	1	1	1
77	2	1	55	5.4	3.98	4.42	16.62	2.4	3.96	18.34	120	1	1	1	21	0	1	1	0	0	1	1	0	0	0	0	0	0	0	0	0	1	1	1	1
70	1	2	98	6	2.63	3.62	13.7	2.39	4.32	11.96	120	1	2	1	24	0	0	1	0	1	0	1	0	0	0	0	0	0	0	0	0	1	1	1	1
70	1	2	98	6	2.63	3.62	13.7	2.39	4.32	11.96	120	1	1	1	24	0	1	1	0	0	1	1	0	0	0	0	0	0	0	0	0	1	1	1	1
62	1	2	53	5.8	2.37	5.1	11.67	2.38	5.8	15.5	120	1	1	1	17	0	0	0	0	1	0	0	0	0	0	0	0	0	0	0	0	1	1	1	1
63	1	3	71	6.2	2.36	4.72	16.27	2.36	4.5	16.5	120	1	1	1	26	0	1	1	0	0	0	0	0	0	0	0	0	0	0	0	0	1	1	1	1
79	1	3	76	9.3	0.38	3.9	11.8	2.35	4	12.48	120	1	1	1	22	0	0	0	1	1	0	1	0	0	0	0	0	0	0	0	0	1	1	1	1
62	2	1	65	6.4	4.19	4.6	10.3	2.35	4.6	11.1	120	1	1	1	21	0	0	0	1	0	0	0	0	0	0	0	0	0	0	0	0	1	1	1	1
48	1	2	92	5.6	0.9	4.1	10.9	2.35	4.42	12.99	120	1	2	1	21	0	0	1	0	1	0	0	0	0	0	0	0	0	0	0	0	1	1	1	1
63	1	1	87	5.5	2.96	3.92	10.86	2.35	4.14	10.88	120	1	1	1	29	0	0	0	1	0	0	0	0	0	0	0	0	0	0	0	0	1	1	1	1
64	1	3	95	6.2	3.35	3.99	11.88	2.34	4.72	9.36	120	1	1	1	24	0	0	0	0	1	0	0	0	0	0	0	0	0	0	0	0	1	1	1	1
64	1	3	95	6.2	3.35	3.99	11.88	2.34	4.72	9.36	120	1	1	1	24	0	1	1	1	0	0	0	0	0	0	0	0	0	0	0	0	1	1	1	1
82	1	1	104	6.2	1.88	4.3	10.79	2.33	4.3	11.9	120	1	1	1	24	0	1	0	0	0	0	1	0	0	0	0	0	0	0	0	0	1	1	1	1
82	1	1	104	6.2	1.88	4.3	10.79	2.33	4.3	11.9	120	1	1	1	24	0	1	1	1	0	0	1	0	0	0	0	0	0	0	0	0	1	1	1	1
62	1	1	79	5.8	3.1	5.03	9.09	2.33	5.88	9.7	120	1	2	1	27	0	0	1	0	1	0	0	0	0	0	0	0	0	0	0	0	1	1	1	1
78	1	3	79	5.5	3.15	4.13	10.19	2.33	4.5	12.3	120	1	1	1	25	0	0	0	1	0	0	1	0	0	0	0	0	0	0	0	0	1	1	1	1
64	2	2	55	10.2	1.6	4.3	16.46	2.32	4.5	11.8	120	1	1	1	21	0	0	0	1	0	0	0	0	0	0	0	0	0	0	0	0	1	1	1	1
74	2	1	53	6.4	1.24	4.32	11.43	2.32	3.3	10.63	120	1	1	1	31	1	1	0	0	0	0	1	0	0	0	0	0	0	0	0	0	1	1	1	1
74	2	1	53	6.4	1.24	4.32	11.43	2.32	3.3	10.63	120	1	1	1	31	1	1	1	0	0	0	1	0	0	0	0	0	0	0	0	0	1	1	1	1
49	1	1	86	6	1.9	5.13	9.2	2.32	5.28	9.59	120	1	1	1	24	0	1	1	0	0	0	0	0	0	0	0	0	0	0	0	0	1	1	1	1
77	1	2	83	7.8	1.27	4.66	11.36	2.3	4.65	10.91	120	1	1	1	25	0	0	0	0	1	0	1	0	0	0	0	0	0	0	0	0	1	1	1	1
82	1	1	178	7.3	1.6	3.9	12.02	2.3	3.63	9.5	120	1	1	1	25	0	0	0	1	0	0	1	0	0	0	0	0	0	0	0	0	1	1	1	1
78	1	1	64	6.4	3.46	4.67	8.7	2.3	4.46	11.88	120	1	1	1	29	0	0	0	0	0	0	1	0	0	0	0	0	0	0	0	0	1	1	1	1
78	1	1	64	6.4	3.46	4.67	8.7	2.3	4.46	11.88	120	1	1	1	29	0	1	0	0	0	1	1	0	0	0	0	0	0	0	0	0	1	1	1	1
65	2	1	40	6	1.43	5.09	11.6	2.3	5.6	11	120	1	1	1	26	0	0	1	0	0	0	1	0	0	0	0	0	0	0	0	0	1	1	1	1
58	2	1	52	12.6	3.22	4.59	12.4	2.27	3.87	13.3	120	1	2	1	25	0	1	1	1	0	0	0	0	0	0	0	0	0	0	0	0	1	1	1	1
58	2	1	52	12.6	3.22	4.59	12.4	2.27	3.87	13.3	120	1	2	1	26	0	1	1	1	0	0	0	0	0	0	0	0	0	0	0	0	1	1	1	1
77	1	3	65	6.6	3.06	3.22	14.3	2.27	4.53	15.87	120	1	1	1	31	1	0	1	1	0	0	1	0	0	0	0	0	0	0	0	0	1	1	1	1
77	1	3	65	6.4	3.06	3.22	14.3	2.27	4.53	15.87	120	1	1	1	31	1	0	0	1	0	0	1	0	0	0	0	0	0	0	0	0	1	1	1	1
54	1	2	81	6	3	4.6	11.38	2.27	4.56	10.36	120	1	1	1	21	0	1	1	0	0	0	0	0	0	0	0	0	0	0	0	0	1	1	1	1
54	1	2	81	6	3	4.6	11.38	2.27	4.56	10.36	120	1	2	1	21	0	0	1	0	1	0	0	0	0	0	0	0	0	0	0	0	1	1	1	1
78	2	1	63	5.7	1.74	4.28	11.49	2.27	4.66	13.13	120	1	1	1	24	0	0	1	0	0	0	1	0	0	0	0	0	0	0	0	0	1	1	1	1
66	1	3	79	5.7	1.18	3.1	9.57	2.27	5.4	11.46	120	1	1	1	27	0	0	1	0	0	0	1	0	0	0	0	0	0	0	0	0	1	1	1	1
59	1	1	81	6.2	1.83	4.85	14.36	2.26	4.24	12.14	120	1	1	1	24	0	1	1	1	0	0	0	0	0	0	0	0	0	0	0	0	1	1	1	1
59	2	1	51	5.7	2.16	4.62	9.43	2.25	5.87	11.6	120	1	1	1	21	0	0	1	0	0	0	0	0	0	0	0	0	0	0	0	0	1	1	1	1
65	1	1	102	5.5	0.64	3.88	13.4	2.24	3.03	16.4	120	1	1	1	16	0	0	1	0	0	0	1	0	0	0	0	0	0	0	0	0	1	1	1	1
65	2	2	67	6.1	1.36	4.39	10.3	2.23	4.82	12.75	120	1	1	1	21	0	1	1	1	0	0	1	0	0	0	0	0	0	0	0	0	1	1	1	1
65	2	2	67	6.1	1.36	4.39	10.3	2.23	4.82	12.75	120	1	1	1	18	0	1	0	0	0	0	1	0	0	0	0	0	0	0	0	0	1	1	1	1
84	2	1	66	6.4	1.9	4.6	13.5	2.2	3.7	10.71	120	1	1	1	16	0	0	0	1	1	0	1	0	0	0	0	0	0	0	0	0	1	1	1	1
61	1	1	123	6.4	2.06	4.43	9.36	2.2	5.1	13.49	120	1	1	1	21	0	0	0	0	0	0	0	0	0	0	0	0	0	0	0	0	1	1	1	1
62	1	1	112	6.4	2.86	3.66	16.7	2.2	4.5	10.99	120	1	1	1	27	0	0	0	1	0	0	0	0	0	0	0	0	0	0	0	0	1	1	1	1
62	1	1	112	6.4	2.86	3.66	16.7	2.2	4.5	10.99	120	1	1	1	27	0	0	0	1	1	0	0	0	0	0	0	0	0	0	0	0	1	1	1	1
62	1	2	90	6.2	1.52	4.89	12.75	2.2	5.16	12.5	120	1	1	1	21	0	0	0	0	0	0	0	0	0	0	0	0	0	0	0	0	1	1	1	1
62	1	2	90	6.2	1.52	4.89	12.75	2.2	5.16	12.5	120	1	1	1	31	1	1	1	0	0	0	0	0	0	0	0	0	0	0	0	0	1	1	1	1
69	2	1	49	5.8	1.86	4.49	12.12	2.2	4.99	10.42	120	1	1	1	25	0	0	0	0	0	0	1	0	0	0	0	0	0	0	0	0	1	1	1	1
52	1	2	80	10.3	0.57	4.76	12.3	2.19	5.92	12.6	120	1	1	1	21	0	0	0	1	0	0	0	0	0	0	0	0	0	0	0	0	1	1	1	1
59	1	3	61	7.5	1.58	4.05	9.43	2.19	4.95	11.2	120	1	1	1	23	0	0	0	1	0	0	0	0	0	0	0	0	0	0	0	0	1	1	1	1
57	1	1	66	6.2	0.89	3.69	9.3	2.19	4.8	10.2	120	1	1	1	23	0	0	0	0	0	0	0	0	0	0	0	0	0	0	0	0	1	1	1	1
64	1	2	67	6	0.48	4.22	14.16	2.19	5.14	12.1	120	1	2	1	24	0	0	1	0	1	0	0	0	0	0	0	0	0	0	0	0	1	1	1	1
64	1	2	67	6	0.48	4.22	14.16	2.19	5.14	12.1	120	1	1	1	24	0	1	1	0	0	0	0	0	0	0	0	0	0	0	0	0	1	1	1	1
69	2	2	89	5.7	5.25	5	15.3	2.19	4.09	10.87	120	1	1	1	25	0	0	1	1	0	0	1	0	0	0	0	0	0	0	0	0	1	1	1	1
59	1	3	112	6.2	0.87	5.92	10.87	2.18	5.7	11.1	120	1	1	1	18	0	1	1	0	0	0	0	0	0	0	0	0	0	0	0	0	1	1	1	1
61	2	1	58	5.7	3.85	3.9	8.3	2.18	4.3	10.16	120	1	1	1	21	0	0	1	1	0	0	0	0	0	0	0	0	0	0	0	0	1	1	1	1
61	2	1	61	5.5	3.85	3.91	8.3	2.18	4.3	10.1	120	1	1	1	27	0	0	0	0	0	0	0	0	0	0	0	0	0	0	0	0	1	1	1	1
70	1	3	84	6.4	0.98	5.7	13.46	2.17	5.06	11.45	120	1	1	1	24	0	0	0	1	1	0	1	0	0	0	0	0	0	0	0	0	1	1	1	1
82	1	2	122	5.4	2.64	4.37	14.68	2.17	5.6	14.2	120	1	1	1	27	0	1	1	0	0	0	1	0	0	0	0	0	0	0	0	0	1	1	1	1
82	1	2	122	5.4	2.64	4.37	14.68	2.17	5.6	14.2	120	1	1	1	26	0	1	0	1	0	0	1	0	0	0	0	0	0	0	0	0	1	1	1	1
67	1	1	85	7.3	1.52	3.76	15.7	2.16	4.66	14.32	120	1	1	1	21	0	0	0	1	0	0	1	0	0	0	0	0	0	0	0	0	1	1	1	1
50	2	1	53	6	1.86	4.99	9.74	2.16	4.84	13.08	120	1	2	1	25	0	0	1	0	1	0	0	0	0	0	0	0	0	0	0	0	1	1	1	1
62	2	3	46	6.6	2.8	5.7	14.48	2.15	5	11	120	1	1	1	25	0	0	1	1	0	0	0	0	0	0	0	0	0	0	0	0	1	1	1	1
62	2	3	46	6.4	2.8	5.7	14.48	2.15	5	11	120	1	1	1	25	0	0	0	1	1	0	0	0	0	0	0	0	0	0	0	0	1	1	1	1
62	1	1	68	6.2	1.6	4.6	8.89	2.14	5.15	11.9	120	1	1	1	24	0	0	0	0	1	0	0	0	0	0	0	0	0	0	0	0	1	1	1	1
62	1	1	68	6.2	1.6	4.6	8.89	2.14	5.15	11.9	120	1	1	1	24	0	1	1	0	0	0	0	0	0	0	0	0	0	0	0	0	1	1	1	1
70	1	1	123	6.5	2.82	5	10.19	2.13	4.87	10.49	120	1	1	1	27	0	0	0	0	0	0	1	0	0	0	0	0	0	0	0	0	1	1	1	1
70	1	1	123	6.5	2.82	5	10.19	2.13	4.87	10.49	120	1	1	1	26	0	0	0	0	0	0	1	0	0	0	0	0	0	0	0	0	1	1	1	1
48	1	1	68	6	0.8	5.8	10.4	2.13	5.27	11	120	1	1	1	21	0	0	0	0	0	0	0	0	0	0	0	0	0	0	0	0	1	1	1	1
72	1	3	86	7.4	2.54	3.83	11.5	2.12	4.53	13.46	120	1	1	1	18	0	0	0	1	0	0	1	0	0	0	0	0	0	0	0	0	1	1	1	1
67	1	1	88	6.7	1.24	4.26	13.45	2.11	3.9	13.2	120	1	1	1	25	0	0	0	1	1	0	1	0	0	0	0	0	0	0	0	0	1	1	1	1
48	1	2	70	9.2	1.03	4.3	12.29	2.1	5.04	11.43	120	1	1	1	22	0	0	0	1	0	0	0	0	0	0	0	0	0	0	0	0	1	1	1	1
64	2	3	64	7.6	0.5	4.3	16.18	2.1	3.89	10.68	120	1	1	1	21	0	0	0	1	1	0	0	0	0	0	0	0	0	0	0	0	1	1	1	1
51	1	3	66	6.2	1.6	3.9	10.4	2.1	4.7	10.08	120	1	1	1	30	0	1	0	0	0	0	0	0	0	0	0	0	0	0	0	0	1	1	1	1
51	1	3	66	6.2	1.6	3.9	10.4	2.1	4.7	10.08	120	1	1	1	25	0	1	0	0	1	0	0	0	0	0	0	0	0	0	0	0	1	1	1	1
63	1	3	71	5.7	2.32	3.87	9	2.1	4.36	13.6	120	1	1	1	22	0	0	1	0	0	0	0	0	0	0	0	0	0	0	0	0	1	1	1	1
70	1	3	63	6.4	0.58	4.43	11.7	2.09	5.77	16.9	120	1	1	1	21	0	0	0	1	0	0	1	0	0	0	0	0	0	0	0	0	1	1	1	1
70	1	3	63	6.4	0.58	4.43	11.7	2.09	5.77	16.9	120	1	1	1	21	0	0	0	1	1	0	1	0	0	0	0	0	0	0	0	0	1	1	1	1
53	1	1	80	6.4	1.43	4.22	9.9	2.09	5.58	13.65	120	1	1	1	24	0	0	0	1	0	0	0	0	0	0	0	0	0	0	0	0	1	1	1	1
53	1	1	80	6.4	1.43	4.22	9.9	2.09	5.58	13.65	120	1	1	1	24	0	0	0	1	1	0	0	0	0	0	0	0	0	0	0	0	1	1	1	1
61	2	1	49	9.1	1.6	3.8	11.6	2.08	4.6	10.7	120	1	1	1	23	0	0	0	1	0	0	0	0	0	0	0	0	0	0	0	0	1	1	1	1
73	2	1	72	7.3	1.99	4.78	11.3	2.08	4.95	10.62	120	1	1	1	22	0	0	0	1	0	0	1	0	0	0	0	0	0	0	0	0	1	1	1	1
62	2	1	62	6.2	3.57	5.17	11.79	2.06	5.1	12.1	120	1	1	1	31	1	0	0	0	0	0	0	0	0	0	0	0	0	0	0	0	1	1	1	1
47	1	3	94	10.1	1.39	6.19	12.1	2.05	5.64	10.8	120	1	1	1	24	0	0	1	1	0	0	0	0	0	0	0	0	0	0	0	0	1	1	1	1
66	1	1	87	9.1	1.6	5.4	12.59	2.05	4.7	13.15	120	1	1	1	25	0	0	0	1	1	0	1	0	0	0	0	0	0	0	0	0	1	1	1	1
76	1	1	64	5.6	1.26	4.69	11.3	2.04	3.67	13.6	120	1	2	1	18	0	0	1	0	1	0	1	0	0	0	0	0	0	0	0	0	1	1	1	1
73	2	3	54	6	2.22	4.73	9.22	2.03	4.3	11.76	120	1	2	1	27	0	0	1	0	1	0	1	0	0	0	0	0	0	0	0	0	1	1	1	1
73	2	3	54	6	2.22	4.73	9.22	2.03	4.3	11.76	120	1	1	1	27	0	1	1	0	0	1	1	0	0	0	0	0	0	0	0	0	1	1	1	1
73	2	3	54	6	2.22	4.7	9.2	2.03	4.33	11.76	120	1	2	1	24	0	0	1	0	1	0	1	0	0	0	0	0	0	0	0	0	1	1	1	1
53	1	1	58	5.8	1.09	4.49	13	2.03	5.28	12.78	120	1	1	1	28	0	0	0	0	1	0	0	0	0	0	0	0	0	0	0	0	1	1	1	1
53	1	2	79	6	1.37	5.1	10.45	2	4.28	11.9	120	1	1	1	28	0	1	1	0	0	0	0	0	0	0	0	0	0	0	0	0	1	1	1	1
60	2	2	70	6	0.85	4.9	11	2	5.38	10.56	120	1	1	1	24	0	1	1	0	0	0	0	0	0	0	0	0	0	0	0	0	1	1	1	1
60	2	2	70	6	0.85	4.9	11	2	5.38	10.56	120	1	1	1	23	0	1	1	0	0	0	0	0	0	0	0	0	0	0	0	0	1	1	1	1
82	1	2	101	5.9	3.03	4.15	11.6	2	4.2	14.1	120	1	1	1	31	1	1	0	0	0	0	1	0	0	0	0	0	0	0	0	0	1	1	1	1
82	1	2	101	5.9	3.03	4.15	11.6	2	4.2	14.1	120	1	1	1	29	0	1	0	0	1	0	1	0	0	0	0	0	0	0	0	0	1	1	1	1
71	1	1	60	5.8	2.14	4.22	10.04	2	4.84	12.3	120	1	1	1	24	0	0	0	0	0	0	1	0	0	0	0	0	0	0	0	0	1	1	0	1
73	1	3	60	9.3	0.66	4.19	13.6	1.99	4.06	11.3	120	1	1	1	25	0	0	0	1	1	0	1	0	0	0	0	0	0	0	0	0	1	1	0	1
61	1	1	67	7.8	1.73	5.14	15.02	1.99	5	12.3	120	1	2	1	26	0	1	1	1	0	0	0	0	0	0	0	0	0	0	0	0	1	1	0	1
61	1	1	67	7.8	1.73	5.14	15.02	1.99	5	12.3	120	1	2	1	26	0	1	0	1	0	0	0	0	0	0	0	0	0	0	0	0	1	1	0	1
63	1	3	74	5.8	2.68	5.1	10.89	1.99	4.58	11.6	120	1	1	1	25	0	0	0	0	0	0	0	0	0	0	0	0	0	0	0	0	1	1	0	1
64	1	1	89	7.4	1.6	4.4	9.74	1.98	5.1	13.2	120	1	1	1	22	0	0	0	1	0	0	0	0	0	0	0	0	0	0	0	0	1	1	0	1
67	1	1	134	5.6	2.55	5.09	13.48	1.97	6	13.6	120	1	2	1	27	0	0	1	0	1	0	1	0	0	0	0	0	0	0	0	0	1	1	0	1
59	2	1	59	6	3.1	4.8	11.8	1.95	4.19	10.94	120	1	2	1	29	0	0	1	0	1	0	0	0	0	0	0	0	0	0	0	0	1	1	0	1
59	2	1	59	6	3.1	4.8	11.8	1.95	4.19	10.94	120	1	1	1	29	0	1	1	0	0	0	0	0	0	0	0	0	0	0	0	0	1	1	1	1
78	1	3	87	5.8	1.1	4	10.69	1.95	5.06	12.9	120	1	1	1	27	0	0	0	0	1	0	1	0	0	0	0	0	0	0	0	0	1	1	1	1
79	2	3	57	5.7	2.12	3.88	11.78	1.95	4.49	14.67	120	1	1	1	16	0	0	1	0	0	0	1	0	0	0	0	0	0	0	0	0	1	1	1	1
59	1	1	69	5.3	1.2	4.2	10.9	1.95	4.8	11.18	120	1	1	1	25	0	1	1	0	0	0	0	0	0	0	0	0	0	0	0	0	1	1	1	1
59	1	1	69	5.3	1.2	4.2	10.9	1.95	4.8	11.18	120	1	1	1	25	0	1	0	0	0	0	0	0	0	0	0	0	0	0	0	0	1	1	1	1
71	1	3	145	5.4	1.05	3.92	16.3	1.94	3.58	13.55	120	1	1	1	24	0	0	0	0	0	0	1	0	0	0	0	0	0	0	0	0	1	1	1	1
71	1	3	73	6.4	1.26	4.36	18.78	1.93	3.5	11.8	120	1	2	1	22	0	1	1	1	0	0	1	0	0	0	0	0	0	0	0	0	1	1	1	1
71	1	3	73	6.4	1.26	4.36	18.78	1.93	3.5	11.8	120	1	2	1	22	0	1	0	1	0	0	1	0	0	0	0	0	0	0	0	0	1	1	1	1
52	1	3	70	6	0.77	4.3	9.56	1.92	5.05	11.5	120	1	1	1	23	0	1	1	0	0	0	0	0	0	0	0	0	0	0	0	0	1	1	1	1
51	2	1	58	5.6	4.78	5.01	9.95	1.92	4.96	10.24	120	1	2	1	25	0	0	1	0	0	0	0	0	0	0	0	0	0	0	0	0	1	1	1	1
56	1	1	71	9.1	4.25	4.59	12.2	1.9	5.2	11.6	120	1	1	1	26	0	0	0	1	1	0	0	0	0	0	0	0	0	0	0	0	1	1	1	1
72	1	3	64	7.5	1.2	3.89	10.7	1.9	3.94	10.45	120	1	1	1	18	0	0	0	1	0	0	1	0	0	0	0	0	0	0	0	0	1	1	1	1
55	1	1	75	6.5	1.02	4.19	7.37	1.9	4.83	10.62	120	1	1	1	29	0	0	0	0	0	0	0	0	0	0	0	0	0	0	0	0	1	1	1	1
55	1	1	75	6.5	1.02	4.19	7.37	1.9	4.83	10.62	120	1	1	1	29	0	1	0	0	0	1	0	0	0	0	0	0	0	0	0	0	1	1	1	1
54	1	2	91	6.4	5	5	11	1.9	4.5	9.8	120	1	2	1	27	0	1	0	1	0	0	0	0	0	0	0	0	0	0	0	0	1	1	1	1
54	1	2	91	6.4	5	5	11	1.9	4.5	9.8	120	1	2	1	27	0	1	0	1	1	0	0	0	0	0	0	0	0	0	0	0	1	1	1	1
63	1	1	95	6.2	1.3	4.6	11.52	1.9	4.39	14.2	120	1	1	1	24	0	0	0	0	1	0	0	0	0	0	0	0	0	0	0	0	1	1	1	1
63	1	1	95	6.2	1.3	4.6	11.52	1.9	4.39	14.2	120	1	1	1	24	0	1	1	0	0	0	0	0	0	0	0	0	0	0	0	0	1	1	1	1
44	2	3	90	5.5	0.83	3.4	10.89	1.9	4.16	15	120	1	1	1	21	0	0	0	0	0	0	0	0	0	0	0	0	0	0	0	0	1	1	1	1
49	1	1	84	5.5	0.59	3.38	9.02	1.9	5.4	10.07	120	1	1	1	21	0	0	0	0	0	0	0	0	0	0	0	0	0	0	0	0	1	1	1	1
54	1	3	69	5.4	3.4	4.3	9.6	1.9	5.36	10.28	120	1	1	1	23	0	0	0	0	0	0	0	0	0	0	0	0	0	0	0	0	1	1	1	1
43	2	3	77	5	1.97	4.7	9.8	1.9	4.7	10.55	120	1	1	1	27	0	1	1	0	0	0	0	0	0	0	0	0	0	0	0	0	1	1	1	1
43	2	3	77	5	1.97	4.7	9.8	1.9	4.7	10.55	120	1	1	1	27	0	1	1	0	0	0	0	0	0	0	0	0	0	0	0	0	1	1	1	1
60	1	3	100	7.7	3.07	4.86	13.85	1.87	4.54	12.27	120	1	1	1	26	0	0	0	1	1	0	0	0	0	0	0	0	0	0	0	0	1	1	1	1
73	2	1	71	6.6	2.18	4.7	17.7	1.86	4.42	18.2	120	1	1	1	25	0	0	1	1	0	0	1	0	0	0	0	0	0	0	0	0	1	1	1	1
73	1	1	71	6.4	2.18	4.7	17.7	1.86	4.42	18.2	120	1	1	1	25	0	0	0	1	1	0	1	0	0	0	0	0	0	0	0	0	1	1	1	1
61	1	3	67	6.4	1.93	4.59	10.06	1.86	4.7	11.1	120	1	1	1	27	0	0	0	0	0	0	0	0	0	0	0	0	0	0	0	0	1	1	1	1
61	1	1	66	7.5	1.63	3.93	10	1.82	4.27	10.4	120	1	1	1	25	0	0	0	1	0	0	0	0	0	0	0	0	0	0	0	0	1	1	1	1
70	2	1	56	6.6	3.89	3.8	12.2	1.82	4.06	11.6	120	1	1	1	24	0	0	1	1	0	0	1	0	0	0	0	0	0	0	0	0	1	1	1	1
70	2	1	56	6.4	3.89	3.8	12.2	1.82	4.06	11.6	120	1	1	1	24	0	0	0	1	1	0	1	0	0	0	0	0	0	0	0	0	1	1	1	1
66	1	1	100	6.2	1.96	4.7	9.69	1.82	4.78	9.69	120	1	1	1	25	0	0	0	0	1	0	1	0	0	0	0	0	0	0	0	0	1	1	1	1
66	1	1	100	6.2	1.96	4.7	9.69	1.82	4.78	9.69	120	1	1	1	25	0	1	1	0	0	0	1	0	0	0	0	0	0	0	0	0	1	1	1	1
65	1	1	167	5.7	2.62	4.43	10.2	1.82	4.62	11.14	120	1	1	1	21	0	0	1	0	0	0	1	0	0	0	0	0	0	0	0	0	1	1	1	1
73	2	1	188	6.4	2.28	4.35	18.86	1.8	3.8	12.2	120	1	1	1	29	0	0	0	0	0	0	1	0	0	0	0	0	0	0	0	0	1	1	1	1
52	1	1	61	6	1.94	5.37	9.66	1.8	5.3	12.1	120	1	1	1	21	0	1	1	0	0	0	0	0	0	0	0	0	0	0	0	0	1	1	1	1
78	1	2	133	7.8	0.76	2.29	13.32	1.78	5.03	12.76	120	1	1	1	24	0	0	0	1	0	0	1	0	0	0	0	0	0	0	0	0	1	1	1	1
78	2	3	133	7.8	0.76	2.29	13.3	1.78	5	12.76	120	1	1	1	24	0	0	0	1	1	0	1	0	0	0	0	0	0	0	0	0	1	1	1	1
53	1	1	53	6.6	0.96	5.1	10.83	1.78	4.87	11.11	120	1	1	1	29	0	0	1	1	0	0	0	0	0	0	0	0	0	0	0	0	1	1	1	1
53	1	1	53	6.4	0.96	5.1	10.83	1.78	4.87	11.11	120	1	1	1	21	0	0	0	1	1	0	0	0	0	0	0	0	0	0	0	0	1	1	1	1
74	1	3	74	5.8	1.23	4.27	11.17	1.77	4.26	10.08	120	1	1	1	24	0	0	0	0	1	0	1	0	0	0	0	0	0	0	0	0	1	1	1	1
74	1	3	74	5.8	1.23	4.17	11.1	1.77	4.29	10.08	120	1	1	1	21	0	0	0	0	1	0	1	0	0	0	0	0	0	0	0	0	1	1	1	1
62	1	3	128	6	0.82	5.1	13.03	1.76	5.13	12.64	120	1	1	1	22	0	1	1	0	0	0	0	0	0	0	0	0	0	0	0	0	1	1	1	1
55	1	1	66	9.3	2.42	6	10.85	1.75	4.78	12.3	120	1	1	1	24	0	0	0	1	0	0	0	0	0	0	0	0	0	0	0	0	1	1	1	1
70	1	1	91	6.4	2.88	4.4	9.35	1.75	4.02	9.2	120	1	1	1	22	0	0	0	1	0	0	1	0	0	0	0	0	0	0	0	0	1	1	1	1
49	1	1	98	5.8	1.23	4.6	11.25	1.73	5.09	11.42	120	1	1	1	24	0	0	0	0	1	0	0	0	0	0	0	0	0	0	0	0	1	1	1	1
66	1	1	83	6.2	1.84	3.97	10.7	1.7	4.3	11.74	120	1	1	1	21	0	0	0	0	0	0	1	0	0	0	0	0	0	0	0	0	1	1	1	1
66	1	1	83	6.2	1.84	3.97	10.7	1.7	4.3	11.74	120	1	1	1	21	0	1	1	0	0	0	1	0	0	0	0	0	0	0	0	0	1	1	1	1
74	1	1	68	5.7	2.3	4.27	10.09	1.7	3.9	12	120	1	1	1	23	0	0	1	0	0	0	1	0	0	0	0	0	0	0	0	0	1	1	1	1
64	1	1	71	5.6	1.1	5.59	10.08	1.7	4.43	9.5	120	1	2	1	26	0	0	1	0	0	0	0	0	0	0	0	0	0	0	0	0	1	1	1	1
30	1	3	83	5.6	1.22	3.98	12.3	1.7	4.3	12.3	120	1	1	1	24	0	1	1	0	0	0	0	0	0	0	0	0	0	0	0	0	1	1	1	1
30	1	3	83	5.6	1.22	3.98	12.3	1.7	4.3	12.3	120	1	1	1	22	0	1	0	0	0	0	0	0	0	0	0	0	0	0	0	0	1	1	1	1
53	1	2	63	5.5	1.68	6.24	12.2	1.7	5	10.66	120	1	1	1	24	0	1	0	0	0	0	0	0	0	0	0	0	0	0	0	0	1	1	1	1
53	1	2	63	5.5	1.68	6.24	12.2	1.7	5	10.66	120	1	1	1	24	0	1	0	0	1	0	0	0	0	0	0	0	0	0	0	0	1	1	1	1
58	1	1	80	6.5	1.39	4.7	9.96	1.69	5.39	11.06	120	1	1	1	28	0	0	1	0	0	0	0	0	0	0	0	0	0	0	0	0	1	1	1	1
58	1	1	80	6.5	1.39	4.7	9.96	1.69	5.39	11.06	120	1	1	1	28	0	0	0	0	0	0	0	0	0	0	0	0	0	0	0	0	1	1	1	1
61	1	3	80	6.2	1.05	4.3	9.62	1.69	5.24	11.65	120	1	1	1	23	0	0	0	0	0	0	0	0	0	0	0	0	0	0	0	0	1	1	1	1
53	1	3	90	6.2	2.17	4.07	9.24	1.69	4.7	11.3	120	1	1	1	25	0	0	0	0	1	0	0	0	0	0	0	0	0	0	0	0	1	1	1	1
53	1	3	90	6.2	2.17	4.07	9.24	1.69	4.7	11.3	120	1	1	1	25	0	1	1	0	0	0	0	0	0	0	0	0	0	0	0	0	1	1	1	1
55	2	1	59	6	1.65	4.3	10.5	1.69	5.89	12.07	120	1	2	1	23	0	0	1	0	1	0	0	0	0	0	0	0	0	0	0	0	1	1	1	1
45	1	2	78	5.4	1.86	4.97	13.2	1.69	4.12	13.8	120	1	2	1	21	0	0	0	0	0	0	0	0	0	0	0	0	0	0	0	0	1	1	1	1
66	1	1	49	6.2	2.62	4.86	16.75	1.68	4.63	12.12	120	1	1	1	24	0	0	0	0	0	0	1	0	0	0	0	0	0	0	0	0	1	1	1	1
66	2	1	49	6.2	2.62	4.86	16.75	1.68	4.63	12.12	120	1	1	1	24	0	1	1	0	0	0	1	0	0	0	0	0	0	0	0	0	1	1	1	1
67	1	2	85	5.8	2.09	4.9	11.16	1.65	4.76	11	120	1	1	1	21	0	0	0	0	1	0	1	0	0	0	0	0	0	0	0	0	1	1	1	1
72	2	1	65	7.6	3.98	4.5	13.6	1.64	4.79	12.13	120	1	1	1	31	1	0	0	1	1	0	1	0	0	0	0	0	0	0	0	0	1	1	1	1
61	1	1	81	7.4	2.14	4.6	13.19	1.64	3.98	12.5	120	1	1	1	19	0	0	0	1	0	0	0	0	0	0	0	0	0	0	0	0	1	1	1	1
74	2	3	98	6.2	1.7	3.9	11.96	1.63	4.39	11.6	120	1	1	1	21	0	0	0	0	0	0	1	0	0	0	0	0	0	0	0	0	1	1	1	1
50	2	1	71	6.4	1.58	4.25	11.75	1.62	5.3	12.72	120	1	1	1	24	0	0	0	1	1	0	0	0	0	0	0	0	0	0	0	0	1	1	1	1
63	1	1	86	5.8	0.98	5.07	20.5	1.62	5.07	12.09	120	1	1	1	24	0	0	0	0	1	0	0	0	0	0	0	0	0	0	0	0	1	1	1	1
68	2	1	63	7.6	1.35	4.98	12.03	1.6	4.94	15.57	120	1	1	1	25	0	0	0	1	1	0	1	0	0	0	0	0	0	0	0	0	1	1	1	1
72	1	2	72	6.2	1.32	5	11.3	1.6	5.18	12.86	120	1	1	1	18	0	1	1	0	0	0	1	0	0	0	0	0	0	0	0	0	1	1	1	1
63	1	3	83	6.2	1.04	4.52	10.09	1.6	5.2	14.06	120	1	1	1	21	0	0	0	0	1	0	0	0	0	0	0	0	0	0	0	0	1	1	1	1
43	1	3	79	6	2	5.6	12.68	1.6	5.43	11.72	120	1	1	1	27	0	1	1	0	0	1	0	0	0	0	0	0	0	0	0	0	1	1	1	1
43	1	3	79	6	2	5.6	12.68	1.6	5.43	11.72	120	1	2	1	27	0	0	1	0	1	0	0	0	0	0	0	0	0	0	0	0	1	1	1	1
63	1	2	94	5.8	1	4.42	12.9	1.6	5.1	12.15	120	1	1	1	25	0	0	0	0	1	0	0	0	0	0	0	0	0	0	0	0	1	1	1	1
71	1	1	95	5.7	1.2	4.7	11.4	1.6	5.7	11.5	120	1	2	1	21	0	0	1	0	1	0	1	0	0	0	0	0	0	0	0	0	1	1	1	1
63	1	2	51	5.6	0.39	4.59	11.2	1.6	4.7	10.88	120	1	2	1	24	0	0	1	0	1	0	0	0	0	0	0	0	0	0	0	0	1	1	1	1
71	1	1	64	6.4	0.35	4.84	10.34	1.59	5.17	11.2	120	1	1	1	21	0	0	1	1	0	0	1	0	0	0	0	0	0	0	0	0	1	1	1	1
71	1	1	64	6.4	0.35	4.84	10.34	1.59	5.17	11.2	120	1	1	1	18	0	0	0	1	1	0	1	0	0	0	0	0	0	0	0	0	1	1	1	1
65	1	1	94	5.8	1.2	4.4	10.3	1.59	4.2	13.68	120	1	2	1	24	0	0	1	0	1	0	1	0	0	0	0	0	0	0	0	0	1	1	1	1
71	1	3	109	5.8	2	4.08	12.57	1.59	4.47	15.52	120	1	1	1	27	0	0	0	0	0	0	1	0	0	0	0	0	0	0	0	0	1	1	1	1
49	2	3	38	5.2	0.84	5.5	15.8	1.59	4.7	13.7	120	1	1	1	21	0	1	1	0	0	0	0	0	0	0	0	0	0	0	0	0	1	1	1	1
49	1	3	38	5.2	0.84	5.5	15.8	1.59	4.7	13.7	120	1	1	1	21	0	1	1	0	0	1	0	0	0	0	0	0	0	0	0	0	1	1	1	1
69	1	3	91	6	0.35	4.3	10.9	1.58	4.76	11.94	120	1	2	1	18	0	0	1	0	1	0	1	0	0	0	0	0	0	0	0	0	1	1	1	1
69	1	3	91	6	0.35	4.3	10.9	1.58	4.76	11.94	120	1	1	1	18	0	1	1	0	0	1	1	0	0	0	0	0	0	0	0	0	1	1	1	1
68	2	3	58	5.7	2.6	4.74	10.46	1.58	4.42	12.2	120	1	1	1	28	0	0	1	0	0	0	1	0	0	0	0	0	0	0	0	0	1	1	1	1
63	1	2	84	5.9	1.44	5.1	10.87	1.57	4.27	11.4	120	1	1	1	25	0	1	1	0	0	0	0	0	0	0	0	0	0	0	0	0	1	1	1	1
63	1	2	84	5.9	1.44	5.1	10.87	1.57	4.27	11.4	120	1	1	1	21	0	1	0	0	0	0	0	0	0	0	0	0	0	0	0	0	1	1	1	1
76	2	3	66	5.5	0.86	4	12.48	1.57	4.99	12.83	120	1	1	1	28	0	0	0	0	0	0	1	0	0	0	0	0	0	0	0	0	1	1	1	1
68	1	1	80	6.4	2.35	4.94	12.1	1.56	5.14	13.3	120	1	1	1	20	0	0	0	1	0	0	1	0	0	0	0	0	0	0	0	0	1	1	1	1
68	1	1	80	6.4	2.35	4.94	12.1	1.56	5.14	13.3	120	1	1	1	20	0	0	0	1	1	0	1	0	0	0	0	0	0	0	0	0	1	1	1	1
50	1	1	79	6.2	2.87	5.14	11	1.56	4.9	11.79	120	1	1	1	25	0	1	1	0	0	0	0	0	0	0	0	0	0	0	0	0	1	1	1	1
61	1	1	73	6	1.43	4.58	11.3	1.56	5.63	12.5	120	1	1	1	24	0	1	1	0	0	0	0	0	0	0	0	0	0	0	0	0	1	1	1	1
61	1	1	73	6	1.43	4.58	11.3	1.56	5.63	12.5	120	1	2	1	22	0	0	1	0	1	0	0	0	0	0	0	0	0	0	0	0	1	1	1	1
59	2	1	67	6	1.7	4.49	10.13	1.55	4.6	9.5	120	1	2	1	29	0	0	1	0	1	0	0	0	0	0	0	0	0	0	0	0	1	1	1	1
71	1	2	82	5.6	1.2	5.09	12.14	1.55	5.37	13.15	120	1	1	1	26	0	0	1	0	0	0	1	0	0	0	0	0	0	0	0	0	1	1	1	1
65	1	1	85	7.8	2.8	4.7	12.4	1.54	5.08	12.3	120	1	1	1	23	0	0	0	1	1	0	1	0	0	0	0	0	0	0	0	0	1	1	1	1
54	2	2	61	6.4	1.68	4.69	13.57	1.54	5.29	13.42	120	1	1	1	21	0	0	0	0	0	0	0	0	0	0	0	0	0	0	0	0	1	1	1	1
54	1	2	61	6.4	1.68	4.69	13.57	1.54	5.29	13.42	120	1	1	1	21	0	1	0	0	0	0	0	0	0	0	0	0	0	0	0	0	1	1	1	1
78	1	3	87	6	1.66	3.63	11.6	1.53	4.3	13.2	120	1	2	1	24	0	0	1	0	1	0	1	0	0	0	0	0	0	0	0	0	1	1	1	1
78	1	3	87	6	1.66	3.63	11.6	1.53	4.3	13.2	120	1	1	1	24	0	1	1	0	0	1	1	0	0	0	0	0	0	0	0	0	1	1	1	1
50	1	1	95	6.1	1.6	4.7	7.9	1.5	4.39	9.68	120	1	2	1	22	0	1	1	0	0	0	0	0	0	0	0	0	0	0	0	0	1	1	1	1
50	1	1	95	6.1	1.6	4.7	7.9	1.5	4.39	9.68	120	1	2	1	21	0	1	0	0	0	0	0	0	0	0	0	0	0	0	0	0	1	1	1	1
62	1	3	96	5.8	1.22	4	13.6	1.5	5.7	13.76	120	1	2	1	25	0	0	0	0	0	0	0	0	0	0	0	0	0	0	0	0	1	1	1	1
66	1	2	56	7.4	1.2	4.59	12.5	1.49	5.85	10.66	120	1	2	1	22	0	0	0	1	0	0	1	0	0	0	0	0	0	0	0	0	1	1	1	1
61	1	1	134	6.5	1.33	4.2	14.72	1.49	4.79	13	120	1	2	1	21	0	0	0	0	0	0	0	0	0	0	0	0	0	0	0	0	1	1	1	1
61	1	1	134	6.5	1.33	4.2	14.72	1.49	4.79	13	120	1	2	1	21	0	1	0	0	0	1	0	0	0	0	0	0	0	0	0	0	1	1	1	1
75	1	3	122	6.2	0.95	5.72	13.9	1.49	4.89	12.4	120	1	2	1	25	0	0	0	0	1	0	1	0	0	0	0	0	0	0	0	0	1	1	1	1
75	1	3	122	6.2	0.95	5.72	13.9	1.49	4.89	12.4	120	1	2	1	25	0	1	1	0	0	0	1	0	0	0	0	0	0	0	0	0	1	1	1	1
69	1	1	125	7.5	1.16	4.08	11.5	1.48	4.8	10.84	120	1	1	1	26	0	0	0	1	0	0	1	0	0	0	0	0	0	0	0	0	1	1	1	1
70	2	1	72	6.4	1.29	5.47	12.74	1.48	4.22	13.3	120	1	1	1	22	0	0	0	1	1	0	1	0	0	0	0	0	0	0	0	0	1	1	1	1
70	1	1	72	6.4	1.29	5.47	12.74	1.48	4.22	13.3	120	1	1	1	21	0	0	0	1	1	0	1	0	0	0	0	0	0	0	0	0	1	1	1	1
63	1	1	75	6.4	2.13	4.3	7.39	1.48	4.8	9.99	120	1	1	1	23	0	0	1	1	0	0	0	0	0	0	0	0	0	0	0	0	1	1	1	1
63	1	1	75	6.4	2.13	4.3	7.39	1.48	4.8	9.99	120	1	1	1	21	0	0	0	1	1	0	0	0	0	0	0	0	0	0	0	0	1	1	1	1
36	1	1	66	5.8	2.7	5.36	11.98	1.48	5.52	11.75	120	1	1	1	21	0	0	0	0	1	0	0	0	0	0	0	0	0	0	0	0	1	1	1	1
69	1	3	84	6.4	1	5.09	11.2	1.47	4.7	12.2	120	1	1	1	25	0	0	0	1	0	0	1	0	0	0	0	0	0	0	0	0	1	1	1	1
63	1	1	76	5.5	3.11	4.28	8.45	1.47	4.56	10.71	120	1	1	1	24	0	0	0	0	0	0	0	0	0	0	0	0	0	0	0	0	1	1	1	1
63	1	2	73	5.5	3.1	4.2	8.45	1.47	4.6	10.71	120	1	1	1	25	0	0	0	0	0	0	0	0	0	0	0	0	0	0	0	0	1	1	1	1
57	1	1	70	5.2	0.49	3.65	8.08	1.47	4.23	9.4	120	1	1	1	26	0	1	1	0	0	0	0	0	0	0	0	0	0	0	0	0	1	1	1	1
57	1	1	70	5.2	0.49	3.65	8.08	1.47	4.23	9.4	120	1	1	1	26	0	1	1	0	0	0	0	0	0	0	0	0	0	0	0	0	1	1	1	1
66	2	3	77	6.7	0.54	5.5	17.7	1.46	4.7	13.08	120	1	1	1	21	0	0	0	1	1	0	1	0	0	0	0	0	0	0	0	0	1	1	1	1
97	1	3	97	6.6	1.4	5.15	17	1.46	4.72	12.56	120	1	1	1	21	0	0	1	1	0	0	1	0	0	0	0	0	0	0	0	0	1	1	1	1
73	1	3	79	6.5	1.4	3.44	10.89	1.46	5.14	12.2	120	1	1	1	31	1	0	0	0	0	0	1	0	0	0	0	0	0	0	0	0	1	1	1	1
73	1	3	79	6.5	1.4	3.44	10.89	1.46	5.14	12.2	120	1	1	1	30	1	1	0	0	0	0	1	0	0	0	0	0	0	0	0	0	1	1	1	1
97	1	3	97	6.4	1.4	5.15	17	1.46	4.72	12.56	120	1	1	1	21	0	0	0	1	1	0	1	0	0	0	0	0	0	0	0	0	1	1	1	1
68	2	2	54	5.8	1.98	4.64	11.79	1.46	4.2	10.2	120	1	1	1	30	0	1	0	0	0	0	1	0	0	0	0	0	0	0	0	0	1	1	1	1
73	1	3	66	7.4	1.4	4.6	13.2	1.45	4.18	13.9	120	1	1	1	21	0	0	0	1	0	0	1	0	0	0	0	0	0	0	0	0	1	1	1	1
62	1	1	69	6	1.53	5.16	11.3	1.45	5.65	11.29	120	1	1	1	21	0	1	1	0	0	1	0	0	0	0	0	0	0	0	0	0	1	1	1	1
62	1	1	69	6	1.53	5.16	11.3	1.45	5.65	11.29	120	1	2	1	21	0	0	1	0	1	0	0	0	0	0	0	0	0	0	0	0	1	1	1	1
76	2	3	88	5.6	1.27	4.88	12.1	1.45	4.8	12.8	120	1	2	1	25	0	0	1	0	1	0	1	0	0	0	0	0	0	0	0	0	1	1	1	1
48	1	1	84	9	0.76	5.39	11.6	1.44	5.6	11.65	120	1	1	1	21	0	0	0	1	1	0	0	0	0	0	0	0	0	0	0	0	1	1	1	1
53	1	3	69	4.7	1.4	5.76	11.29	1.44	5.28	9.95	120	1	1	1	27	0	1	1	0	0	0	0	0	0	0	0	0	0	0	0	0	1	1	1	1
53	1	3	69	4.7	1.4	5.76	11.29	1.44	5.28	9.95	120	1	1	1	27	0	1	1	0	0	0	0	0	0	0	0	0	0	0	0	0	1	1	1	1
71	1	1	65	9.3	1.67	3.43	15.4	1.43	3.43	11.2	120	1	2	1	29	0	1	1	1	0	1	1	0	0	0	0	0	0	0	0	0	1	1	1	1
71	2	1	65	9.3	1.67	3.43	15.4	1.43	3.43	11.2	120	1	2	1	29	0	1	1	1	0	0	1	0	0	0	0	0	0	0	0	0	1	1	1	1
62	1	3	79	5.7	1.33	4.16	11.3	1.43	5.08	14.55	120	1	1	1	22	0	0	1	0	0	0	0	0	0	0	0	0	0	0	0	0	1	1	1	1
60	1	3	92	9	1.7	4.45	12.8	1.42	4.93	12.96	120	1	1	1	23	0	0	0	1	1	0	0	0	0	0	0	0	0	0	0	0	1	1	1	1
67	1	1	93	6	0.77	4.9	12.4	1.42	5.33	14.74	120	1	1	1	24	0	1	1	0	0	0	1	0	0	0	0	0	0	0	0	0	1	1	1	1
75	1	2	96	5.8	1.52	4.42	16.2	1.42	5.34	14.12	120	1	2	1	21	0	0	1	0	1	0	1	0	0	0	0	0	0	0	0	0	1	1	1	1
71	2	3	60	9.4	1.05	4	12	1.4	4.5	11.22	120	1	1	1	28	0	0	0	1	1	0	1	0	0	0	0	0	0	0	0	0	1	1	1	1
66	1	1	59	6.6	1.38	4.22	12.7	1.4	3.98	10.5	120	1	1	1	24	0	0	1	0	0	0	1	0	0	0	0	0	0	0	0	0	1	1	1	1
66	1	1	59	6.4	1.38	4.22	12.7	1.4	3.98	10.5	120	1	1	1	24	0	0	0	1	1	0	1	0	0	0	0	0	0	0	0	0	1	1	1	1
47	1	1	51	6	1.7	5.45	12.4	1.4	4.5	9.7	120	1	1	1	18	0	1	1	0	0	1	0	0	0	0	0	0	0	0	0	0	1	1	1	1
47	2	1	51	6	1.7	5.45	12.4	1.4	4.5	9.7	120	1	2	1	27	0	0	1	0	1	0	0	0	0	0	0	0	0	0	0	0	1	1	1	1
74	1	1	93	6	2.24	4.7	11.59	1.4	4.95	13.73	120	1	1	1	21	0	1	1	0	0	1	1	0	0	0	0	0	0	0	0	0	1	1	1	1
68	1	3	52	5.9	1.15	4.57	11	1.4	4.27	10.85	120	1	1	1	19	0	1	0	0	0	0	1	0	0	0	0	0	0	0	0	0	1	1	1	1
68	2	3	52	5.9	1.15	4.57	11	1.4	4.27	10.85	120	1	1	1	19	0	1	1	0	0	1	1	0	0	0	0	0	0	0	0	0	1	1	1	1
41	1	3	94	5.5	3.99	3.3	13.82	1.4	5.05	14.9	120	1	1	1	20	0	0	0	0	0	0	0	0	0	0	0	0	0	0	0	0	1	1	1	1
61	2	1	58	6.5	0.95	4.8	11.5	1.38	4.42	11.83	120	1	1	1	21	0	1	0	0	0	0	0	0	0	0	0	0	0	0	0	0	1	1	1	1
61	2	1	58	6.5	0.95	4.8	11.5	1.38	4.42	11.83	120	1	1	1	21	0	1	1	0	0	0	0	0	0	0	0	0	0	0	0	0	1	1	1	1
58	1	3	85	6.4	1.26	4.86	9.98	1.38	5.3	10.64	120	1	2	1	24	0	0	0	1	0	0	0	0	0	0	0	0	0	0	0	0	1	1	1	1
58	1	3	85	6.4	1.26	4.86	9.98	1.38	5.3	10.64	120	1	2	1	24	0	0	0	1	1	0	0	0	0	0	0	0	0	0	0	0	1	1	1	1
46	1	3	71	6	3	5.24	12.18	1.38	5.7	11.38	120	1	2	1	24	0	0	1	0	1	0	0	0	0	0	0	0	0	0	0	0	1	1	1	1
46	1	3	71	6	3	5.24	12.18	1.38	5.7	11.38	120	1	2	1	24	0	1	1	0	0	0	0	0	0	0	0	0	0	0	0	0	1	1	1	1
55	1	2	81	5.9	0.8	4.64	11.2	1.36	4.37	11.2	120	1	2	1	25	0	0	1	0	0	0	0	0	0	0	0	0	0	0	0	0	1	1	1	1
55	1	3	81	5.9	0.8	4.6	11.22	1.36	4.37	11.2	120	1	2	1	24	0	0	1	0	0	0	0	0	0	0	0	0	0	0	0	0	1	1	1	1
55	1	2	81	5.9	0.8	4.6	11.2	1.36	4.37	11.2	120	1	2	1	23	0	0	1	0	0	0	0	0	0	0	0	0	0	0	0	0	1	1	1	1
64	1	2	85	5.4	0.76	4.01	11.6	1.36	5.19	15.76	120	1	2	1	21	0	0	0	0	0	0	0	0	0	0	0	0	0	0	0	0	1	1	1	1
64	1	3	75	5.6	3.14	4.25	10.59	1.35	4.68	10.81	120	1	2	1	27	0	0	1	0	1	0	0	0	0	0	0	0	0	0	0	0	1	1	1	1
65	1	1	82	6.2	1.45	4.84	10.45	1.34	5.9	13.7	120	1	2	1	21	0	0	0	0	1	0	1	0	0	0	0	0	0	0	0	0	1	1	1	1
65	1	1	82	6.2	1.45	4.84	10.45	1.34	5.9	13.7	120	1	2	1	21	0	1	1	0	0	0	1	0	0	0	0	0	0	0	0	0	1	1	1	1
64	1	3	86	5.9	0.47	3.5	12.18	1.34	4.95	14.2	120	1	2	1	26	0	0	1	0	0	0	0	0	0	0	0	0	0	0	0	0	1	1	1	1
57	1	1	76	5.8	1.3	4.38	9.23	1.34	4.73	10.49	120	1	2	1	27	0	0	1	0	1	0	0	0	0	0	0	0	0	0	0	0	1	1	1	1
66	1	2	80	6.2	1.02	5.4	14.38	1.32	4.48	10.79	120	1	1	1	24	0	1	0	0	0	0	1	0	0	0	0	0	0	0	0	0	1	1	1	1
66	1	2	80	6.2	1.02	5.4	14.38	1.32	4.48	10.79	120	1	1	1	24	0	1	0	0	1	0	1	0	0	0	0	0	0	0	0	0	1	1	1	1
70	1	1	92	5.9	0.9	4.5	12.04	1.32	4.7	11.38	120	1	1	1	25	0	0	1	0	0	0	1	0	0	0	0	0	0	0	0	0	1	1	1	1
71	1	3	85	5.2	1.32	4.56	14.84	1.32	5.18	14	120	1	1	1	25	0	1	0	0	1	0	1	0	0	0	0	0	0	0	0	0	1	1	1	1
67	1	3	79	4.7	2.36	5.2	12.4	1.32	3.9	12.5	120	1	1	1	26	0	1	1	0	0	0	1	0	0	0	0	0	0	0	0	0	1	1	1	1
67	1	3	79	4.7	2.36	5.2	12.4	1.32	3.9	12.5	120	1	1	1	26	0	1	1	0	0	0	1	0	0	0	0	0	0	0	0	0	1	1	1	1
75	1	1	183	10.8	1.7	4.3	10.7	1.3	4.9	12.1	120	1	2	1	24	0	1	1	0	0	1	1	0	0	0	0	0	0	0	0	0	1	1	1	1
75	1	1	183	10.8	1.7	4.3	10.7	1.3	4.9	12.1	120	1	2	1	24	0	1	1	1	0	0	1	0	0	0	0	0	0	0	0	0	1	1	1	1
49	1	1	62	10.2	1.6	5.89	14.04	1.3	5.53	10.38	120	1	1	1	25	0	0	1	1	0	0	0	0	0	0	0	0	0	0	0	0	1	1	1	1
53	1	1	53	9	1.3	5.5	16.2	1.3	5.58	11.9	120	1	1	1	21	0	0	0	1	1	0	0	0	0	0	0	0	0	0	0	0	1	1	1	1
58	2	1	51	5.5	1	3.9	8.2	1.3	4.9	9.4	120	1	1	1	21	0	0	0	0	0	0	0	0	0	0	0	0	0	0	0	0	1	1	1	1
62	1	1	106	5.3	1.26	4.66	10.79	1.29	5.46	12	120	1	1	1	27	0	1	1	0	0	1	0	0	0	0	0	0	0	0	0	0	1	1	1	1
62	1	1	106	5.3	1.26	4.66	10.79	1.29	5.46	12	120	1	1	1	27	0	1	0	0	0	0	0	0	0	0	0	0	0	0	0	0	1	1	1	1
58	1	3	73	9.9	1.33	4.09	15.7	1.28	4.1	13.48	120	1	1	1	28	0	0	1	0	0	0	0	0	0	0	0	0	0	0	0	0	1	1	1	1
59	1	2	77	7.8	1.86	4.33	9.49	1.28	5.56	12.52	120	1	1	1	25	0	0	0	1	1	0	0	0	0	0	0	0	0	0	0	0	1	1	1	1
70	1	1	57	6	0.45	5.69	11.78	1.28	5.18	12.5	120	1	1	1	22	0	1	1	0	0	0	1	0	0	0	0	0	0	0	0	0	1	1	1	1
56	1	3	76	5.8	1.18	4.18	13.5	1.27	4.39	11.69	120	1	1	1	29	0	0	0	0	1	0	0	0	0	0	0	0	0	0	0	0	1	1	1	1
44	1	1	79	6.4	0.99	4.08	10.49	1.26	5.08	12.2	120	1	1	1	26	0	0	0	1	1	0	0	0	0	0	0	0	0	0	0	0	1	1	1	1
65	1	1	86	9.1	2.63	4.58	17.29	1.25	6.15	14.1	120	1	1	1	24	0	0	0	1	1	0	1	0	0	0	0	0	0	0	0	0	1	1	1	1
71	1	1	66	6	1.25	4.5	13.9	1.25	4.85	14.45	120	1	1	1	22	0	0	0	0	0	0	1	0	0	0	0	0	0	0	0	0	1	1	1	1
73	2	1	73	6.6	0.89	3.96	15.17	1.24	4	12.82	120	1	1	1	18	0	0	1	1	0	0	1	0	0	0	0	0	0	0	0	0	1	1	1	1
73	2	1	73	6.4	0.89	3.96	15.17	1.24	4	12.82	120	1	1	1	21	0	0	0	1	1	0	1	0	0	0	0	0	0	0	0	0	1	1	1	1
60	1	2	66	5.6	1.25	5.19	9.36	1.24	4.65	12.68	120	1	1	1	20	0	1	1	0	0	1	0	0	0	0	0	0	0	0	0	0	1	1	1	1
60	1	2	66	5.6	1.25	5.19	9.36	1.24	4.65	12.68	120	1	1	1	20	0	1	0	0	0	0	0	0	0	0	0	0	0	0	0	0	1	1	1	1
72	2	2	132	10	1.85	4.9	14.46	1.23	4.15	12.19	120	1	1	1	19	0	0	1	1	0	0	1	0	0	0	0	0	0	0	0	0	1	1	1	1
72	2	2	132	10	1.85	4.9	14.46	1.23	4.12	12.19	120	1	1	1	19	0	0	1	1	0	0	1	0	0	0	0	0	0	0	0	0	1	1	1	1
64	1	3	78	5.8	2.28	5.24	8.88	1.23	4.47	9.62	120	1	1	1	23	0	0	0	0	1	0	0	0	0	0	0	0	0	0	0	0	1	1	1	1
43	1	2	71	5.6	0.73	5.84	11.56	1.21	4.58	11	120	1	1	1	30	1	0	1	0	0	0	0	0	0	0	0	0	0	0	0	0	1	1	1	1
45	1	2	91	5.4	0.79	5.3	12.19	1.21	4.84	12.4	120	1	1	1	24	0	0	0	0	0	0	0	0	0	0	0	0	0	0	0	0	1	1	1	1
67	1	2	97	9.5	0.34	3.29	11.3	1.2	6.03	11.3	120	1	1	1	22	0	0	1	1	0	0	1	0	0	0	0	0	0	0	0	0	1	1	1	1
55	1	3	77	6.4	1.8	4.8	11	1.2	4.47	9.9	120	1	2	1	31	1	1	0	0	1	0	0	0	0	0	0	0	0	0	0	0	1	1	1	1
55	1	3	77	6.4	1.8	4.8	11	1.2	4.47	9.9	120	1	2	1	29	0	1	1	1	0	0	0	0	0	0	0	0	0	0	0	0	1	1	1	1
79	1	2	106	6	2.1	3.8	10.6	1.2	4.1	15.5	120	1	1	1	23	0	1	0	0	0	0	1	0	0	0	0	0	0	0	0	0	1	1	1	1
79	1	2	106	6	2.1	3.8	10.6	1.2	4.1	15.5	120	1	1	1	21	0	1	0	0	1	0	1	0	0	0	0	0	0	0	0	0	1	1	1	1
56	1	2	100	5.8	0.84	4.89	13	1.2	4.92	13.3	120	1	1	1	21	0	0	0	0	1	0	0	0	0	0	0	0	0	0	0	0	1	1	1	1
73	1	3	109	5.8	0.72	3.92	15.1	1.2	5.04	13.3	120	1	1	1	21	0	0	1	0	0	0	1	0	0	0	0	0	0	0	0	0	1	1	1	1
57	1	1	80	5.6	1.05	4.43	11.6	1.2	4.5	13.95	120	1	2	1	21	0	0	1	0	1	0	0	0	0	0	0	0	0	0	0	0	1	1	1	1
73	1	3	89	6.5	0.74	5.84	9.26	1.19	4.27	12.15	120	1	1	1	29	0	0	1	0	0	0	1	0	0	0	0	0	0	0	0	0	1	1	1	1
73	1	3	89	6.5	0.74	5.84	9.26	1.19	4.27	12.15	120	1	1	1	29	0	0	0	0	1	0	1	0	0	0	0	0	0	0	0	0	1	1	1	1
65	1	1	75	6.2	0.99	4.7	9.75	1.19	4.72	12.2	120	1	1	1	27	0	0	0	0	1	0	1	0	0	0	0	0	0	0	0	0	1	1	1	1
65	1	1	75	6.2	0.99	4.7	9.75	1.19	4.72	12.2	120	1	1	1	27	0	1	1	0	0	0	1	0	0	0	0	0	0	0	0	0	1	1	1	1
79	1	2	113	5.9	1.49	4.3	14.8	1.19	5.36	10.86	120	1	1	1	21	0	1	0	0	1	0	1	0	0	0	0	0	0	0	0	0	1	1	1	1
54	1	1	78	5.8	1.04	4.7	9.26	1.19	4.42	12	120	1	1	1	25	0	0	1	0	0	0	0	0	0	0	0	0	0	0	0	0	1	1	1	1
55	1	1	98	5.7	0.7	4.5	11	1.19	4.87	12.97	120	1	1	1	24	0	1	1	0	0	1	0	0	0	0	0	0	0	0	0	0	1	1	1	1
55	1	1	98	5.7	0.7	4.5	11	1.19	4.87	12.97	120	1	1	1	24	0	1	0	0	0	0	0	0	0	0	0	0	0	0	0	0	1	1	1	1
57	2	1	57	6.4	1.09	5	15.08	1.18	4.46	13.33	120	1	1	1	24	0	0	0	0	0	0	0	0	0	0	0	0	0	0	0	0	1	1	1	1
59	1	3	89	6.4	2.14	4.6	13.26	1.17	5.57	15.6	120	1	1	1	22	0	0	0	0	0	0	0	0	0	0	0	0	0	0	0	0	1	1	1	1
59	1	3	89	6.4	2.14	4.6	13.26	1.17	5.57	15.6	120	1	1	1	22	0	1	0	0	0	0	0	0	0	0	0	0	0	0	0	0	1	1	1	1
52	1	1	52	5.8	1.04	4.89	13.45	1.17	4.86	14.1	120	1	1	1	19	0	0	0	0	1	0	0	0	0	0	0	0	0	0	0	0	1	1	1	1
42	1	1	85	5.8	1.67	5.29	12.95	1.16	5.5	15.9	120	1	1	1	23	0	0	0	0	1	0	0	0	0	0	0	0	0	0	0	0	1	1	1	1
61	1	2	133	5.8	0.89	4.4	12.5	1.16	4.05	15.95	120	1	1	1	25	0	0	0	0	1	0	0	0	0	0	0	0	0	0	0	0	1	1	1	1
69	2	1	68	6.4	0.9	5.2	11	1.15	4.15	11	120	1	2	1	24	0	1	1	1	0	1	1	0	0	0	0	0	0	0	0	0	1	1	1	1
69	2	1	68	6.4	0.9	5.2	11	1.15	4.15	11	120	1	2	1	24	0	1	1	1	0	0	1	0	0	0	0	0	0	0	0	0	1	1	1	1
79	1	1	72	5.2	1.79	4.37	17.93	1.15	4.42	14.05	120	1	1	1	21	0	1	0	0	0	0	1	0	0	0	0	0	0	0	0	0	1	1	1	1
79	1	1	72	5.2	1.79	4.37	17.93	1.15	4.42	14.05	120	1	1	1	21	0	1	0	0	1	0	1	0	0	0	0	0	0	0	0	0	1	1	1	1
69	1	1	58	5.1	1.36	5.07	13.9	1.15	4.74	14.7	120	1	1	1	21	0	1	1	0	0	0	1	0	0	0	0	0	0	0	0	0	1	1	1	1
69	1	1	58	5.1	1.36	5.07	13.9	1.15	4.74	14.7	120	1	1	1	21	0	1	0	0	0	0	1	0	0	0	0	0	0	0	0	0	1	1	1	1
57	1	2	107	6.6	1.06	3.51	16.23	1.14	5.9	15.55	120	1	1	1	18	0	0	1	1	0	0	0	0	0	0	0	0	0	0	0	0	1	1	1	1
57	1	2	107	6.4	1.06	3.51	16.23	1.14	5.9	15.55	120	1	1	1	21	0	0	0	1	1	0	0	0	0	0	0	0	0	0	0	0	1	1	1	1
66	1	1	95	9.1	1.46	3.95	14.2	1.13	4.22	14.46	120	1	1	1	27	0	0	0	1	1	0	1	0	0	0	0	0	0	0	0	0	1	1	1	1
54	1	1	100	5.8	0.93	4.35	14.8	1.13	4.77	11.36	120	1	1	1	27	0	0	0	0	1	0	0	0	0	0	0	0	0	0	0	0	1	1	1	1
62	1	1	117	9.1	0.85	3.87	12	1.12	4.43	10.74	120	1	1	1	16	0	0	0	1	1	0	0	0	0	0	0	0	0	0	0	0	1	1	1	1
36	1	2	77	5.8	0.8	4.18	9.8	1.12	5.01	12.15	120	1	1	1	21	0	0	0	0	1	0	0	0	0	0	0	0	0	0	0	0	1	1	1	1
70	1	1	98	6.2	1.63	3.48	19.27	1.1	3.84	11.49	120	1	1	1	25	0	0	0	0	1	0	1	0	0	0	0	0	0	0	0	0	1	1	1	1
70	1	1	98	6.2	1.63	3.48	19.27	1.1	3.84	11.49	120	1	1	1	25	0	1	1	0	0	0	1	0	0	0	0	0	0	0	0	0	1	1	1	1
70	1	2	78	6	0.6	4.38	13.25	1.1	4.79	11.73	120	1	1	1	18	0	1	0	0	0	0	1	0	0	0	0	0	0	0	0	0	1	1	1	1
70	1	2	78	6	0.6	4.38	13.25	1.1	4.79	11.73	120	1	1	1	18	0	1	1	0	0	1	1	0	0	0	0	0	0	0	0	0	1	1	1	1
52	1	3	88	5.8	0.34	4.75	12	1.1	5.1	10.29	120	1	2	1	21	0	0	1	0	1	0	0	0	0	0	0	0	0	0	0	0	1	1	1	1
53	1	1	71	10	0.59	3.46	11.28	1.09	4.28	12	120	1	1	1	31	1	0	1	1	0	0	0	0	0	0	0	0	0	0	0	0	1	1	1	1
74	1	2	102	7.5	1.05	4.46	12.58	1.09	6.13	16	120	1	1	1	25	0	0	0	1	0	0	1	0	0	0	0	0	0	0	0	0	1	1	1	1
65	1	1	98	7.5	1.54	4.44	11.36	1.09	4.39	8.69	120	1	1	1	23	0	0	0	1	0	0	1	0	0	0	0	0	0	0	0	0	1	1	1	1
64	1	1	70	6.7	1.2	4.79	10.31	1.09	4.8	10.75	120	1	1	1	24	0	0	0	1	1	0	0	0	0	0	0	0	0	0	0	0	1	1	1	1
67	1	1	91	6	2.74	4.3	11.68	1.09	4.76	16.5	120	1	2	1	17	0	1	0	0	0	0	1	0	0	0	0	0	0	0	0	0	1	1	1	1
67	1	1	91	6	2.74	4.3	11.68	1.09	4.76	16.5	120	1	2	1	17	0	1	0	0	1	0	1	0	0	0	0	0	0	0	0	0	1	1	1	1
69	1	1	84	6	1.6	5.27	12.7	1.09	4.8	13.9	120	1	2	1	19	0	0	1	0	1	0	1	0	0	0	0	0	0	0	0	0	1	1	1	1
69	1	1	84	6	1.6	5.27	12.7	1.09	4.8	13.9	120	1	2	1	19	0	1	1	0	0	1	1	0	0	0	0	0	0	0	0	0	1	1	1	1
66	2	2	48	8.9	1.28	4.55	11.29	1.08	5.1	11.19	120	1	2	1	29	0	1	1	1	0	0	1	0	0	0	0	0	0	0	0	0	1	1	1	1
66	1	2	48	8.9	1.28	4.55	11.29	1.08	5.1	11.19	120	1	2	1	29	0	1	1	1	0	0	1	0	0	0	0	0	0	0	0	0	1	1	1	1
51	1	1	81	6.4	1.3	5.2	8.54	1.08	5.26	10.26	120	1	2	1	21	0	0	0	1	0	0	0	0	0	0	0	0	0	0	0	0	1	1	1	1
51	1	1	81	6.4	1.3	5.2	8.54	1.08	5.26	10.26	120	1	2	1	21	0	0	0	1	1	0	0	0	0	0	0	0	0	0	0	0	1	1	1	1
68	1	1	81	5.9	0.86	4.7	14.89	1.08	4.5	11.09	120	1	2	1	21	0	1	0	0	0	0	1	0	0	0	0	0	0	0	0	0	1	1	1	1
68	1	1	81	5.9	0.86	4.7	14.89	1.08	4.5	11.09	120	1	2	1	21	0	1	1	0	0	1	1	0	0	0	0	0	0	0	0	0	1	1	1	1
49	1	2	59	5.4	1.82	5.49	10.69	1.08	5.9	12	120	1	2	1	25	0	0	0	0	0	0	0	0	0	0	0	0	0	0	0	0	1	1	1	1
76	2	1	47	7.6	2.3	4.8	12.4	1.07	4.9	16.78	120	1	2	1	25	0	0	0	1	1	0	1	0	0	0	0	0	0	0	0	0	1	1	1	1
65	1	1	80	6.4	0.7	4.9	11.09	1.07	4.97	10.73	120	1	1	1	21	0	0	0	0	0	0	1	0	0	0	0	0	0	0	0	0	1	1	1	1
65	1	1	80	6.4	0.7	4.9	11.09	1.07	4.97	10.73	120	1	1	1	24	0	1	0	0	0	1	1	0	0	0	0	0	0	0	0	0	1	1	1	1
63	1	1	66	5.7	1.06	4.8	13.02	1.07	4.25	12.49	120	1	1	1	25	0	1	1	0	0	1	0	0	0	0	0	0	0	0	0	0	1	1	1	1
63	2	1	66	5.7	1.06	4.8	13.02	1.07	4.25	12.49	120	1	1	1	25	0	1	0	0	0	0	0	0	0	0	0	0	0	0	0	0	1	1	1	1
60	1	1	77	6.5	2.03	5.36	9.26	1.06	4.5	11.89	120	1	1	1	20	0	0	0	0	0	0	0	0	0	0	0	0	0	0	0	0	1	1	1	1
60	1	1	77	6.5	2.03	5.36	9.26	1.06	4.5	11.89	120	1	1	1	20	0	1	0	0	0	1	0	0	0	0	0	0	0	0	0	0	1	1	1	1
69	2	2	37	10	0.58	4.98	16.34	1.05	6	16.3	120	1	1	1	25	0	0	1	1	0	0	1	0	0	0	0	0	0	0	0	0	1	1	1	1
60	1	1	78	9.6	2.09	4.12	9.66	1.05	5	11.84	120	1	1	1	23	0	0	1	1	0	0	0	0	0	0	0	0	0	0	0	0	1	1	1	1
52	1	3	77	5.8	0.99	4.66	14.16	1.05	4.6	12.1	120	1	1	1	27	0	1	0	0	1	0	0	0	0	0	0	0	0	0	0	0	1	1	1	1
63	1	1	68	6.6	2.67	5.1	13.5	1.04	4.8	12.3	120	1	1	1	22	0	0	1	1	0	0	0	0	0	0	0	0	0	0	0	0	1	1	1	1
63	2	1	68	6.4	2.67	5.1	13.5	1.04	4.8	12.3	120	1	1	1	23	0	0	0	1	1	0	0	0	0	0	0	0	0	0	0	0	1	1	1	1
66	1	1	72	6.4	1.07	4.63	14.16	1.03	4.53	11.12	120	1	2	1	29	0	1	0	1	0	0	1	0	0	0	0	0	0	0	0	0	1	1	1	1
66	1	1	72	6.4	1.07	4.63	14.16	1.03	4.53	11.12	120	1	2	1	29	0	1	0	1	1	0	1	0	0	0	0	0	0	0	0	0	1	1	1	1
54	1	3	97	6.2	1.52	5.24	11	1.03	4.89	14.4	120	1	1	1	24	0	0	0	0	1	0	0	0	0	0	0	0	0	0	0	0	1	1	1	1
54	1	3	97	6.2	1.52	5.24	11	1.03	4.89	14.4	120	1	1	1	23	0	1	1	0	0	0	0	0	0	0	0	0	0	0	0	0	1	1	1	1
57	1	1	52	5.7	0.95	4.6	13.2	1.03	5.2	11.8	120	1	1	1	21	0	0	1	0	0	0	0	0	0	0	0	0	0	0	0	0	1	1	1	1
51	1	2	67	6	0.73	5.98	11	1.02	4.93	14.1	120	1	1	1	21	0	1	1	0	0	1	0	0	0	0	0	0	0	0	0	0	1	1	1	1
51	1	2	67	6	0.73	5.98	11	1.02	4.93	14.1	120	1	1	1	21	0	1	1	0	0	0	0	0	0	0	0	0	0	0	0	0	1	1	1	1
64	1	1	55	5.8	0.62	4.52	9.8	1.02	4.86	10	120	1	2	1	21	0	0	1	0	1	0	0	0	0	0	0	0	0	0	0	0	1	1	1	1
46	1	1	85	6.4	1.49	6	11.8	1	5.24	14.3	120	1	1	1	24	0	0	0	1	1	0	0	0	0	0	0	0	0	0	0	0	1	1	1	1
71	1	1	91	6	0.83	5.9	12.17	1	5.6	11.7	120	1	1	1	25	0	1	1	0	0	1	1	0	0	0	0	0	0	0	0	0	1	1	1	1
71	1	1	91	6	0.83	5.9	12.17	1	5.6	11.7	120	1	2	1	25	0	0	1	0	1	0	1	0	0	0	0	0	0	0	0	0	1	1	1	1
64	1	1	91	6	1.2	4.8	10.9	1	4.8	11.5	120	1	2	1	27	0	0	1	0	1	0	0	0	0	0	0	0	0	0	0	0	1	1	1	1
69	1	1	77	6.4	1.02	4.05	11.3	0.99	4.33	11.6	120	1	1	1	23	0	0	0	1	0	0	1	0	0	0	0	0	0	0	0	0	1	1	1	1
69	1	1	77	6.4	1.02	4.05	11.3	0.99	4.33	11.6	120	1	1	1	23	0	0	0	1	1	0	1	0	0	0	0	0	0	0	0	0	1	1	1	1
46	1	1	74	5.7	0.77	5.68	11.28	0.98	6.18	12.4	120	1	1	1	21	0	0	1	0	0	0	0	0	0	0	0	0	0	0	0	0	1	1	1	1
53	1	3	72	5.6	0.6	4.4	10.38	0.98	5.8	12.3	120	1	2	1	24	0	0	1	0	1	0	0	0	0	0	0	0	0	0	0	0	1	1	1	1
73	1	1	80	5.5	1.09	5.2	10.3	0.98	4.4	12.99	120	1	1	1	22	0	0	1	0	0	0	1	0	0	0	0	0	0	0	0	0	1	1	1	1
62	2	1	74	5.8	1.17	4.5	13.07	0.97	3.86	14.18	120	1	1	1	28	0	0	0	0	1	0	0	0	0	0	0	0	0	0	0	0	1	1	1	1
60	2	1	74	9	2.17	4.96	9.9	0.96	4	9.5	120	1	1	1	21	0	0	0	1	1	0	0	0	0	0	0	0	0	0	0	0	1	1	1	1
73	1	3	98	7.5	1.28	5.27	12.87	0.96	5.34	9.03	120	1	1	1	21	0	0	0	1	0	0	1	0	0	0	0	0	0	0	0	0	1	1	1	1
65	1	1	86	6.6	0.89	4.08	10.37	0.96	3.93	10.6	120	1	1	1	25	0	0	1	1	0	0	1	0	0	0	0	0	0	0	0	0	1	1	1	1
62	2	1	55	6.4	0.6	4.35	10.2	0.96	5.72	10.16	120	1	1	1	25	0	0	0	0	0	0	0	0	0	0	0	0	0	0	0	0	1	1	1	1
65	1	1	86	6.4	0.89	4.08	10.37	0.96	3.93	10.6	120	1	1	1	26	0	0	0	1	1	0	1	0	0	0	0	0	0	0	0	0	1	1	1	1
75	1	1	90	6	1.59	4.7	10.7	0.96	4.3	14.27	120	1	1	1	24	0	0	0	0	0	0	1	0	0	0	0	0	0	0	0	0	1	1	1	1
63	1	1	157	5.9	1.26	3.12	9.24	0.96	3.05	11.7	120	1	1	1	27	0	0	1	0	0	0	0	0	0	0	0	0	0	0	0	0	1	1	1	1
66	1	2	89	5.6	1.55	4.86	14.12	0.96	5.86	13.4	120	1	2	1	27	0	0	1	0	1	0	1	0	0	0	0	0	0	0	0	0	1	1	1	1
63	1	3	81	7.8	0.84	4.7	12.05	0.95	4.5	13.1	120	1	1	1	21	0	0	0	1	1	0	0	0	0	0	0	0	0	0	0	0	1	1	1	1
72	1	1	107	7.4	1.95	3.95	8.7	0.95	3.18	15.5	120	1	1	1	27	0	0	0	1	0	0	1	0	0	0	0	0	0	0	0	0	1	1	1	1
63	1	2	67	6.4	1.58	3.93	12.6	0.95	4.65	9.87	120	1	1	1	26	0	0	0	0	0	0	0	0	0	0	0	0	0	0	0	0	1	1	1	1
66	1	2	90	5.6	1.5	4.86	14.12	0.95	5.85	13.4	120	1	2	1	27	0	0	1	0	1	0	1	0	0	0	0	0	0	0	0	0	1	1	1	1
60	2	1	48	9.3	0.72	3.83	10.65	0.94	4.16	10.8	120	1	1	1	24	0	0	0	1	1	0	0	0	0	0	0	0	0	0	0	0	1	1	1	1
47	1	3	65	8.1	1.03	4.53	11.76	0.94	4.5	11.07	120	1	2	1	23	0	1	0	1	0	0	0	0	0	0	0	0	0	0	0	0	1	1	1	1
47	1	3	65	8.1	1.03	4.53	11.76	0.94	4.5	11.07	120	1	2	1	23	0	1	0	1	1	0	0	0	0	0	0	0	0	0	0	0	1	1	1	1
65	1	1	93	6.6	1.76	4.59	9.3	0.94	3.99	11.85	120	1	1	1	26	0	0	1	1	0	0	1	0	0	0	0	0	0	0	0	0	1	1	1	1
65	1	1	93	6.4	1.76	4.59	9.3	0.94	3.99	11.85	120	1	1	1	26	0	0	0	1	1	0	1	0	0	0	0	0	0	0	0	0	1	1	1	1
57	1	1	61	6.2	1.8	4.7	11.4	0.94	5.04	11.4	120	1	1	1	21	0	1	1	0	0	0	0	0	0	0	0	0	0	0	0	0	1	1	1	1
52	1	1	91	5.6	1.17	4.9	9.38	0.94	4.73	8.7	120	1	2	1	21	0	0	1	0	1	0	0	0	0	0	0	0	0	0	0	0	1	1	1	1
54	1	1	71	7.4	0.9	4.65	10.98	0.93	4.65	12.1	120	1	2	1	27	0	1	0	1	0	0	0	0	0	0	0	0	0	0	0	0	1	1	1	1
54	1	1	71	7.4	0.9	4.65	10.98	0.93	4.65	12.1	120	1	2	1	27	0	1	0	1	1	0	0	0	0	0	0	0	0	0	0	0	1	1	1	1
43	1	1	64	5.4	2.22	4.62	12.6	0.93	5.17	12	120	1	1	1	21	0	0	0	0	0	0	0	0	0	0	0	0	0	0	0	0	1	1	1	1
57	1	3	82	6	3.46	4.77	11.7	0.92	4.7	12	120	1	1	1	21	0	0	0	0	0	0	0	0	0	0	0	0	0	0	0	0	1	1	1	1
80	1	3	80	5.9	0.9	4.6	11.49	0.92	4.69	11.9	120	1	1	1	23	0	0	1	0	0	0	1	0	0	0	0	0	0	0	0	0	1	1	1	1
56	1	1	61	5	1.18	5.54	9.7	0.92	5.01	11.26	120	1	1	1	25	0	1	1	0	0	0	0	0	0	0	0	0	0	0	0	0	1	1	1	1
56	1	1	61	5	1.18	5.54	9.7	0.92	5.01	11.26	120	1	1	1	25	0	1	1	0	0	0	0	0	0	0	0	0	0	0	0	0	1	1	1	1
62	1	1	65	6.6	0.93	5.52	15.52	0.9	4.58	13.4	120	1	1	1	23	0	0	1	1	0	0	0	0	0	0	0	0	0	0	0	0	1	1	1	1
73	2	1	73	6.5	0.7	7.44	12.6	0.9	6.08	10.73	120	1	1	1	24	0	0	1	0	0	0	1	0	0	0	0	0	0	0	0	0	1	1	1	1
73	2	1	73	6.5	0.7	7.44	12.6	0.9	6.08	10.73	120	1	1	1	24	0	0	0	0	1	0	1	0	0	0	0	0	0	0	0	0	1	1	1	1
62	1	1	65	6.4	0.93	5.52	15.52	0.9	4.58	13.4	120	1	1	1	23	0	0	0	1	1	0	0	0	0	0	0	0	0	0	0	0	1	1	1	1
72	1	2	89	5.7	1.23	4.44	9.68	0.9	4.6	12.93	120	1	1	1	23	0	0	1	0	0	0	1	0	0	0	0	0	0	0	0	0	1	1	1	1
36	1	2	67	5.6	1.46	5.6	16.19	0.9	4.76	14.66	120	1	2	1	21	0	0	1	0	1	0	0	0	0	0	0	0	0	0	0	0	1	1	1	1
54	1	1	75	5.6	0.43	4.59	12.17	0.9	4.57	10.15	120	1	2	1	24	0	0	1	0	1	0	0	0	0	0	0	0	0	0	0	0	1	1	1	1
73	1	3	60	6.2	1.48	4.28	13.5	0.88	4.27	13.4	120	1	1	1	31	1	0	0	0	1	0	1	0	0	0	0	0	0	0	0	0	1	1	1	1
73	1	3	60	6.2	1.48	4.28	13.5	0.88	4.27	13.4	120	1	1	1	31	1	1	1	0	0	0	1	0	0	0	0	0	0	0	0	0	1	1	1	1
61	1	1	84	5.6	1.19	4.15	7.69	0.86	3.92	8.88	120	1	2	1	28	0	0	1	0	1	0	0	0	0	0	0	0	0	0	0	0	1	1	1	1
52	1	1	85	6.7	0.8	5.5	10.28	0.84	5.07	12.97	120	1	1	1	28	0	0	0	1	1	0	0	0	0	0	0	0	0	0	0	0	1	1	1	1
51	1	2	85	6	1.68	5.87	13.62	0.84	5.3	13.3	120	1	2	1	25	0	0	1	0	1	0	0	0	0	0	0	0	0	0	0	0	1	1	1	1
60	1	1	71	6	1.35	4.27	9.96	0.84	5.5	12.17	120	1	2	1	22	0	0	1	0	1	0	0	0	0	0	0	0	0	0	0	0	1	1	1	1
44	1	1	75	5.7	1.23	4.85	7.47	0.84	4.98	9.28	120	1	1	1	24	0	1	0	0	0	0	0	0	0	0	0	0	0	0	0	0	1	1	1	1
44	1	1	75	5.7	1.23	4.85	7.47	0.84	4.98	9.28	120	1	1	1	22	0	1	0	0	1	0	0	0	0	0	0	0	0	0	0	0	1	1	1	1
69	1	3	57	7.7	0.87	4.34	11.79	0.82	5.29	10.66	120	1	1	1	30	0	0	0	1	1	0	1	0	0	0	0	0	0	0	0	0	1	1	1	1
61	1	1	83	6.5	0.7	5.2	13.04	0.82	5.48	13.19	120	1	1	1	27	0	0	0	0	0	0	0	0	0	0	0	0	0	0	0	0	1	1	1	1
61	1	1	83	6.5	0.7	5.2	13.04	0.82	5.48	13.19	120	1	1	1	26	0	1	0	0	0	1	0	0	0	0	0	0	0	0	0	0	1	1	1	1
58	1	1	62	7.4	0.67	5.89	14.2	0.8	5.45	18.4	120	1	1	1	25	0	0	0	1	0	0	0	0	0	0	0	0	0	0	0	0	1	1	1	1
54	1	1	78	6.4	0.7	5.12	11.6	0.8	5.1	13.5	120	1	1	1	24	0	0	0	1	0	0	0	0	0	0	0	0	0	0	0	0	1	1	1	1
66	1	1	87	6.4	0.96	3.83	13.39	0.8	4.89	13.38	120	1	1	1	19	0	0	0	1	1	0	1	0	0	0	0	0	0	0	0	0	1	1	1	1
75	1	2	98	6	0.84	4.5	13.08	0.8	4.2	11.7	120	1	1	1	29	0	1	1	0	0	1	1	0	0	0	0	0	0	0	0	0	1	1	1	1
75	1	2	98	6	0.84	4.5	13.08	0.8	4.2	11.7	120	1	2	1	29	0	0	1	0	1	0	1	0	0	0	0	0	0	0	0	0	1	1	1	1
67	1	1	70	5.7	0.9	4.4	8.6	0.8	4.78	10.93	120	1	1	1	22	0	1	0	0	0	0	1	0	0	0	0	0	0	0	0	0	1	1	1	1
67	1	1	70	5.7	0.9	4.4	8.6	0.8	4.78	10.93	120	1	1	1	22	0	1	0	0	1	0	1	0	0	0	0	0	0	0	0	0	1	1	1	1
59	1	1	118	5.5	0.8	4.59	12.43	0.8	5.27	12.33	120	1	1	1	25	0	0	0	0	0	0	0	0	0	0	0	0	0	0	0	0	1	1	1	1
67	1	1	84	5.3	1.29	4.65	12.3	0.8	4.14	14.06	120	1	1	1	21	0	1	0	0	0	0	1	0	0	0	0	0	0	0	0	0	1	1	1	1
67	1	1	84	5.3	1.29	4.65	12.3	0.8	4.14	14.06	120	1	1	1	21	0	1	0	0	0	0	1	0	0	0	0	0	0	0	0	0	1	1	1	1
67	1	1	84	5.3	1.29	4.65	12.3	0.8	4.14	14.06	120	1	1	1	21	0	1	1	0	0	1	1	0	0	0	0	0	0	0	0	0	1	1	1	1
67	1	1	84	5.3	1.29	4.65	12.3	0.8	4.14	14.06	120	1	1	1	21	0	1	1	0	0	1	1	0	0	0	0	0	0	0	0	0	1	1	1	1
58	1	1	91	6.4	1.06	5.3	13	0.79	4.9	12.2	120	1	2	1	24	0	0	0	1	1	0	0	0	0	0	0	0	0	0	0	0	1	1	1	1
58	1	1	69	6.4	1.05	4.8	11.7	0.79	6.4	12.9	120	1	2	1	29	0	0	0	1	1	0	0	0	0	0	0	0	0	0	0	0	1	1	1	1
58	1	1	69	6.4	1.05	4.8	11.7	0.79	6.4	12.9	120	1	2	1	29	0	0	0	1	1	0	0	0	0	0	0	0	0	0	0	0	1	1	1	1
46	1	1	64	6.2	1.79	5.7	12.8	0.79	5.79	13.2	120	1	2	1	24	0	0	0	0	1	0	0	0	0	0	0	0	0	0	0	0	1	1	1	1
46	1	1	64	6.2	1.79	5.7	12.8	0.79	5.79	13.2	120	1	2	1	24	0	1	1	0	0	0	0	0	0	0	0	0	0	0	0	0	1	1	1	1
67	1	1	85	6.1	0.78	5.19	11.2	0.79	3.97	10.2	120	1	2	1	25	0	1	1	0	0	0	1	0	0	0	0	0	0	0	0	0	1	1	1	1
50	1	1	85	5.9	0.9	3.64	10.5	0.79	4.04	10.99	120	1	2	1	25	0	1	1	0	0	1	0	0	0	0	0	0	0	0	0	0	1	1	1	1
50	2	1	85	5.9	0.9	3.64	10.5	0.79	4.04	10.99	120	1	2	1	25	0	1	0	0	0	0	0	0	0	0	0	0	0	0	0	0	1	1	1	1
60	1	3	60	5.8	0.43	4.86	11.45	0.79	6.14	11	120	1	2	1	26	0	0	0	0	1	0	0	0	0	0	0	0	0	0	0	0	1	1	1	1
59	1	1	74	6.1	0.98	4.12	9.7	0.78	4.37	13.1	120	1	2	1	24	0	1	1	0	0	0	0	0	0	0	0	0	0	0	0	0	1	1	1	1
68	1	2	90	5.7	0.7	4.46	14.26	0.77	5.45	11	120	1	2	1	25	0	0	1	0	0	0	1	0	0	0	0	0	0	0	0	0	1	1	1	1
60	1	1	93	9	1.3	4.2	13.14	0.74	5.8	12	120	1	1	1	21	0	0	0	1	1	0	0	0	0	0	0	0	0	0	0	0	1	1	1	1
46	1	1	82	5.5	0.82	5.22	11.2	0.74	6.99	14.2	120	1	1	1	26	0	0	1	0	0	0	0	0	0	0	0	0	0	0	0	0	1	1	1	1
63	1	3	76	5.4	0.9	4.2	20.5	0.74	5.28	11.13	120	1	1	1	21	0	0	0	0	0	0	0	0	0	0	0	0	0	0	0	0	1	1	1	1
61	1	3	64	7.6	0.95	4.24	10.15	0.73	4.84	16.42	120	1	1	1	26	0	0	0	1	1	0	0	0	0	0	0	0	0	0	0	0	1	1	1	1
73	1	1	73	6	1.17	5.07	11.6	0.73	5.19	10.71	120	1	1	1	23	0	0	0	0	0	0	1	0	0	0	0	0	0	0	0	0	1	1	1	1
73	1	1	73	6	1.17	5.07	11.6	0.73	5.19	10.71	120	1	1	1	23	0	1	1	0	0	0	1	0	0	0	0	0	0	0	0	0	1	1	1	1
67	1	1	70	5.7	0.35	4.6	10.2	0.73	5.29	12.5	120	1	1	1	19	0	0	1	0	0	0	1	0	0	0	0	0	0	0	0	0	1	1	1	1
66	1	1	87	9.6	0.96	4.07	11.7	0.72	4.62	13.5	120	1	1	1	25	0	0	1	1	0	0	1	0	0	0	0	0	0	0	0	0	1	1	1	1
50	1	2	75	7.4	1.73	4.83	10.29	0.72	4.8	13.29	120	1	1	1	26	0	0	0	1	0	0	0	0	0	0	0	0	0	0	0	0	1	1	1	1
52	1	1	80	5.6	1.07	4.57	11.83	0.72	4.59	13.4	120	1	2	1	26	0	0	1	0	1	0	0	0	0	0	0	0	0	0	0	0	1	1	1	1
63	2	1	65	5.7	2.37	4.66	13.76	0.71	3.9	13.56	120	1	1	1	25	0	1	1	0	0	1	0	0	0	0	0	0	0	0	0	0	1	1	1	1
63	1	1	65	5.7	2.37	4.66	13.76	0.71	3.9	13.56	120	1	1	1	25	0	1	0	0	0	0	0	0	0	0	0	0	0	0	0	0	1	1	1	1
68	1	3	109	6.7	1	4.7	20.2	0.7	5.46	14.8	120	1	1	1	25	0	0	0	1	1	0	1	0	0	0	0	0	0	0	0	0	1	1	1	1
52	1	1	71	6	1.19	3.96	8.73	0.68	4.35	11.19	120	1	1	1	27	0	1	0	0	1	0	0	0	0	0	0	0	0	0	0	0	1	1	1	1
64	1	3	84	5.8	1.6	5.8	14.4	0.68	5.93	11.1	120	1	1	1	21	0	0	0	0	1	0	0	0	0	0	0	0	0	0	0	0	1	1	1	1
48	1	3	82	5.8	1.19	3.96	8.7	0.68	4.35	11.19	120	1	1	1	27	0	0	0	0	1	0	0	0	0	0	0	0	0	0	0	0	1	1	1	1
63	1	1	68	5.5	1.3	5.37	13.12	0.68	5.76	13.16	120	1	1	1	21	0	1	0	0	0	0	0	0	0	0	0	0	0	0	0	0	1	1	1	1
63	1	1	68	5.5	1.3	5.37	13.12	0.68	5.76	13.16	120	1	1	1	21	0	1	0	0	1	0	0	0	0	0	0	0	0	0	0	0	1	1	1	1
48	1	1	97	5.6	1.2	5.5	6.7	0.65	4.7	10	120	1	2	1	27	0	0	1	0	1	0	0	0	0	0	0	0	0	0	0	0	1	1	1	1
54	1	1	82	5.4	1.3	4.5	9.82	0.65	4.1	12.9	120	1	1	1	22	0	0	0	0	0	0	0	0	0	0	0	0	0	0	0	0	1	1	1	1
65	1	1	68	9.4	0.49	4.59	10.3	0.64	4.34	10.3	120	1	1	1	27	0	0	0	1	0	0	1	0	0	0	0	0	0	0	0	0	1	1	1	1
64	1	1	80	6.1	0.78	5.56	10.46	0.64	4.67	8.63	120	1	1	1	25	0	1	1	0	0	0	0	0	0	0	0	0	0	0	0	0	1	1	1	1
75	1	3	125	6.5	0.62	4.59	9.73	0.63	4.5	10	120	1	1	1	26	0	0	0	0	0	0	1	0	0	0	0	0	0	0	0	0	1	1	1	1
75	1	3	125	6.5	0.62	4.59	9.73	0.63	4.5	10	120	1	1	1	26	0	1	0	0	0	1	1	0	0	0	0	0	0	0	0	0	1	1	1	1
54	1	1	56	6.4	0.46	5	9.1	0.63	5	12.9	120	1	1	1	24	0	0	0	1	1	0	0	0	0	0	0	0	0	0	0	0	1	1	1	1
54	1	1	56	6.4	0.46	5	9.1	0.63	5	12.9	120	1	1	1	24	0	0	1	1	0	0	0	0	0	0	0	0	0	0	0	0	1	1	1	1
66	1	1	94	6.4	2.68	4.68	14.62	0.63	4.32	11.6	120	1	1	1	27	0	0	0	1	1	0	1	0	0	0	0	0	0	0	0	0	1	1	1	1
60	1	2	89	6.4	0.67	4.3	12.3	0.63	3.6	9.56	120	1	2	1	22	0	1	0	1	1	0	0	0	0	0	0	0	0	0	0	0	1	1	1	1
65	2	3	72	5.5	0.79	5.61	14.5	0.62	4.18	11.2	120	1	2	1	25	0	0	1	0	0	0	1	0	0	0	0	0	0	0	0	0	1	1	1	1
81	1	1	101	6.4	1.19	3.87	9.6	0.61	4.13	13.2	120	1	2	1	16	0	0	0	1	0	0	1	0	0	0	0	0	0	0	0	0	1	1	1	1
81	1	1	101	6.4	1.19	3.87	9.6	0.61	4.13	13.2	120	1	2	1	22	0	0	0	1	1	0	1	0	0	0	0	0	0	0	0	0	1	1	1	1
45	1	3	81	5.7	1.09	5.4	15.08	0.61	5.43	15.83	120	1	2	1	25	0	1	1	0	0	1	0	0	0	0	0	0	0	0	0	0	1	1	1	1
45	1	3	81	5.7	1.09	5.4	15.08	0.61	5.43	15.83	120	1	2	1	25	0	1	1	0	0	0	0	0	0	0	0	0	0	0	0	0	1	1	1	1
62	2	1	54	10.4	0.5	4.5	10.3	0.6	4.2	12.9	120	1	2	1	24	0	1	1	1	0	1	0	0	0	0	0	0	0	0	0	0	1	1	1	1
62	2	1	54	10.4	0.5	4.5	10.3	0.6	4.2	12.9	120	1	2	1	24	0	1	1	1	0	0	0	0	0	0	0	0	0	0	0	0	1	1	1	1
73	1	1	73	6.5	1	5.3	10.7	0.6	5.17	9.87	120	1	2	1	21	0	0	1	0	0	0	1	0	0	0	0	0	0	0	0	0	1	1	1	1
73	1	1	73	6.5	1	5.3	10.7	0.6	5.17	9.87	120	1	2	1	24	0	0	0	0	0	0	1	0	0	0	0	0	0	0	0	0	1	1	1	1
71	1	2	88	5.9	0.99	4.03	13.8	0.6	4.22	12.3	120	1	2	1	21	0	1	1	0	0	1	1	0	0	0	0	0	0	0	0	0	1	1	1	1
71	1	2	88	5.9	0.99	4.03	13.8	0.6	4.22	12.3	120	1	2	1	21	0	1	0	0	0	0	1	0	0	0	0	0	0	0	0	0	1	1	1	1
58	1	2	109	5.8	0.69	4.3	10.5	0.59	5.25	10.87	120	1	2	1	21	0	0	0	0	1	0	0	0	0	0	0	0	0	0	0	0	1	1	1	1
62	1	2	80	7.6	0.63	3.93	10.65	0.58	4.6	13.3	120	1	2	1	25	0	0	0	1	1	0	0	0	0	0	0	0	0	0	0	0	1	1	1	1
80	1	1	114	6.6	1.5	5.14	11.07	0.52	4.1	11.42	120	1	2	1	25	0	0	1	1	0	0	1	0	0	0	0	0	0	0	0	0	1	1	1	1
80	1	1	114	6.4	1.5	5.14	11.07	0.52	4.1	11.42	120	1	2	1	27	0	0	0	1	1	0	1	0	0	0	0	0	0	0	0	0	1	1	1	1
66	2	1	61	5.9	0.75	4.72	10.2	0.52	4.32	11.14	120	1	1	1	23	0	1	0	0	0	0	1	0	0	0	0	0	0	0	0	0	1	1	1	1
66	1	1	61	5.9	0.75	4.72	10.2	0.52	4.32	11.14	120	1	1	1	23	0	1	0	0	0	0	1	0	0	0	0	0	0	0	0	0	1	1	1	1
49	1	1	76	6.4	0.97	5.41	10.55	0.5	5.66	9.31	120	1	2	1	29	0	1	0	1	0	0	0	0	0	0	0	0	0	0	0	0	0	1	1	1
49	1	1	76	6.4	0.97	5.41	10.55	0.5	5.66	9.31	120	1	2	1	29	0	1	0	1	1	0	0	0	0	0	0	0	0	0	0	0	0	1	1	1
49	1	3	87	6.4	0.97	5.4	10.55	0.5	5.66	9.36	120	1	2	1	29	0	1	0	1	0	0	0	0	0	0	0	0	0	0	0	0	0	1	1	1
49	1	3	87	6.4	0.97	5.4	10.55	0.5	5.66	9.36	120	1	2	1	29	0	1	0	1	1	0	0	0	0	0	0	0	0	0	0	0	1	1	1	1
66	2	1	59	5.7	0.75	4.72	10.2	0.5	4.32	11.1	120	1	1	1	23	0	1	0	0	0	0	1	0	0	0	0	0	0	0	0	0	1	1	1	1
66	2	1	59	5.7	0.75	4.72	10.2	0.5	4.32	11.1	120	1	1	1	23	0	1	0	0	0	0	1	0	0	0	0	0	0	0	0	0	1	1	1	1
50	1	3	71	5.7	0.5	4.18	12.14	0.5	3.8	10.5	120	1	1	1	23	0	0	1	0	0	0	0	0	0	0	0	0	0	0	0	0	1	1	1	1
74	1	2	62	7.5	0.43	5.04	9.22	0.46	5.58	10.95	120	1	1	1	25	0	0	0	1	1	0	1	0	0	0	0	0	0	0	0	0	1	0	1	1
74	1	2	70	7.5	0.43	5	9.22	0.46	5.58	10.95	120	1	1	1	26	0	0	0	1	1	0	1	0	0	0	0	0	0	0	0	0	1	0	1	1
54	1	2	73	5.5	0.9	4.95	13.1	0.43	6.19	12.4	120	1	1	1	21	0	0	0	0	0	0	0	0	0	0	0	0	0	0	0	0	1	0	1	1
55	1	1	52	6.4	0.47	4.5	9.56	0.4	5.2	11.56	120	1	1	1	22	0	0	1	1	0	0	0	0	0	0	0	0	0	0	0	0	1	0	1	1
55	1	1	52	6.4	0.47	4.5	9.56	0.4	5.2	11.56	120	1	1	1	21	0	0	0	1	1	0	0	0	0	0	0	0	0	0	0	0	1	0	1	1
52	1	1	137	7.5	0.6	4.26	11.84	0.39	4.24	10.12	120	1	1	1	26	0	0	0	1	0	0	0	0	0	0	0	0	0	0	0	0	1	0	1	1
60	1	1	71	6	0.8	4.7	12.3	0.39	5.3	12.86	120	1	1	1	23	0	1	0	0	0	0	0	0	0	0	0	0	0	0	0	0	1	0	1	1
60	1	1	71	6	0.8	4.7	12.3	0.39	5.3	12.86	120	1	1	1	21	0	1	0	0	1	0	0	0	0	0	0	0	0	0	0	0	1	0	1	1
65	1	2	79	6	0.5	4.6	11.5	0.39	4.6	11.6	120	1	1	1	24	0	1	1	0	0	1	1	0	0	0	0	0	0	0	0	0	0	0	1	1
65	1	2	79	6	0.5	4.6	11.5	0.39	4.6	11.6	120	1	2	1	23	0	0	1	0	1	0	1	0	0	0	0	0	0	0	0	0	0	0	1	1
50	1	1	70	5.6	0.89	4.14	8.49	0.39	4.8	14.2	120	1	2	1	25	0	0	1	0	1	0	0	0	0	0	0	0	0	0	0	0	0	0	1	1
82	2	1	57	5.7	1.22	4.5	12.6	0.38	4.5	15	120	1	1	1	27	0	0	1	0	0	0	1	0	0	0	0	0	0	0	0	0	0	0	1	1
85	1	3	75	6.4	0.38	4.4	13.5	0.36	4.09	10.98	120	1	1	1	27	0	0	1	1	0	0	1	0	0	0	0	0	0	0	0	0	0	0	1	1
85	1	3	75	6.4	0.38	4.4	13.5	0.36	4.09	10.98	120	1	1	1	27	0	0	0	1	1	0	1	0	0	0	0	0	0	0	0	0	0	0	1	1
73	2	1	69	6	4.26	3.44	9	8.1	4.03	12.4	120	1	1	1	30	1	1	1	0	0	1	1	0	0	0	0	0	0	0	0	0	1	1	1	1
73	2	1	69	6	4.26	3.44	9	8.1	4.03	12.4	120	1	1	1	29	0	1	1	0	0	0	1	0	0	0	0	0	0	0	0	0	1	1	1	1
72	1	1	67	6.4	5.1	4.04	8.25	7.59	4.4	10.83	120	1	1	1	21	0	0	0	1	1	0	1	0	0	0	0	0	0	0	0	0	1	1	1	1
72	1	1	67	6.4	5.1	4.04	8.25	7.59	4.4	10.83	120	1	1	1	21	0	0	0	1	1	0	1	1	0	0	0	1	0	1	0	1	1	1	1	1
49	1	2	82	6	4.95	5	10.89	7.32	5	9.22	120	1	1	1	27	0	0	0	0	0	0	0	1	0	0	0	1	0	1	0	1	1	1	1	1
82	2	3	62	7.3	5.5	3.96	11.6	5.7	4.36	10.58	120	1	2	1	21	0	1	0	1	0	0	1	1	0	0	0	1	0	1	0	1	1	1	1	1
82	2	3	62	7.3	5.5	3.96	11.6	5.7	4.36	10.58	120	1	2	1	21	0	1	0	1	0	0	1	0	0	0	0	0	0	0	0	0	1	1	1	1
65	1	1	105	8.5	3.12	4.11	11.05	5.47	4.83	11.15	120	1	2	1	21	0	1	0	1	0	0	1	0	0	0	0	0	0	0	0	0	1	1	1	1
67	2	2	61	6	5	5.5	8.9	7.1	5.4	10.2	120	1	1	1	28	0	1	1	0	0	1	1	0	0	0	0	0	0	0	0	0	1	1	1	1
67	2	2	61	6	5	5.5	8.9	7.1	5.4	10.2	120	1	1	1	27	0	1	1	0	0	0	1	0	0	0	0	0	0	0	0	0	1	1	1	1
48	1	3	69	9.5	1.68	5	13.24	6.59	4.8	13.13	120	1	1	1	21	0	0	1	1	0	0	0	0	0	0	0	0	0	0	0	0	1	1	1	1
65	1	1	105	8.5	3.12	4.11	11.05	5.47	4.83	11.15	120	1	2	1	21	0	1	0	1	1	0	1	0	0	0	0	0	0	0	0	0	1	1	1	1
65	1	1	105	8.5	3.12	4.1	11.05	5.47	4.8	11.15	120	1	2	1	30	0	1	0	1	0	0	1	0	0	0	0	0	0	0	0	0	1	1	1	1
65	1	1	105	8.5	3.12	4.1	11.05	5.47	4.8	11.15	120	1	2	1	30	0	1	0	1	1	0	1	0	0	0	0	0	0	0	0	0	1	1	1	1
59	1	1	63	5.6	0.72	4.76	8.87	0.35	4.34	10.52	120	1	2	1	28	0	0	1	0	1	0	0	0	0	0	0	0	0	0	0	0	0	0	1	1
65	2	1	62	6.2	0.52	4.86	10.32	0.34	4.39	12.98	120	1	1	1	26	0	1	1	0	0	0	1	0	0	0	0	0	0	0	0	0	0	0	1	1
65	2	1	62	6.2	0.52	4.86	10.32	0.34	4.39	12.98	120	1	1	1	26	0	0	0	0	1	0	1	0	0	0	0	0	0	0	0	0	0	0	1	1
78	1	2	81	5.5	0.82	5	13.4	0.24	4.86	14.04	120	1	1	1	21	0	1	0	0	1	0	1	0	0	0	0	0	0	0	0	0	0	0	1	1
57	1	1	79	6.3	0.5	4.6	11.16	0.21	5.17	9.03	120	1	1	1	27	0	1	1	0	0	1	0	0	0	0	0	0	0	0	0	0	0	0	1	1
57	1	1	79	6.3	0.5	4.6	11.16	0.21	5.17	9.03	120	1	1	1	27	0	1	0	0	0	0	0	0	0	0	0	0	0	0	0	0	0	0	1	1
57	1	2	79	6	0.5	4.6	11.1	0.21	5.17	9.03	120	1	1	1	23	0	1	0	0	0	0	0	0	0	0	0	0	0	0	0	0	0	0	1	1
57	1	2	79	6	0.5	4.6	11.1	0.21	5.17	9.03	120	1	1	1	23	0	1	0	0	1	0	0	0	0	0	0	0	0	0	0	0	0	0	1	1
47	1	1	50	5.5	2.64	4.77	11.18	4.46	4.81	12	120	1	1	2	19	0	1	0	0	1	0	0	0	0	0	0	0	0	0	0	0	0	0	1	1
52	1	1	62	6.8	4.18	4.23	7.13	2.93	4.5	9.8	120	1	2	2	21	0	1	0	1	1	0	0	0	0	0	0	0	0	0	0	0	1	1	1	1
64	2	2	60	10	0.55	3.9	11.6	2.88	4.5	13.15	120	1	2	2	25	0	1	0	1	1	0	0	0	0	0	0	0	0	0	0	0	1	1	1	1
71	1	2	70	5.8	1.25	4.24	9.38	2.85	4.9	11	120	1	1	2	21	0	0	1	0	0	0	1	0	0	0	0	0	0	0	0	0	1	1	1	1
51	1	3	61	5.9	1.27	4.25	10.8	2.58	4.95	13.4	120	1	1	2	21	0	1	0	0	1	0	0	0	0	0	0	0	0	0	0	0	1	1	1	1
51	1	3	93	6.6	0.99	3.94	9.9	2.45	4.94	10.71	120	1	2	2	21	0	1	1	1	0	0	0	0	0	0	0	0	0	0	0	0	1	1	1	1
67	1	2	174	8.3	1.05	3.9	11.89	2.33	4.17	9.71	120	1	2	2	27	0	1	0	1	1	0	1	0	0	0	0	0	0	0	0	0	1	1	1	1
70	2	2	80	7.6	0.77	2.98	11.01	2.09	4.17	12.05	120	1	2	2	24	0	1	0	1	1	0	1	0	0	0	0	0	0	0	0	0	1	1	1	1
70	2	2	80	7.6	0.77	2.98	11	2.09	4.17	12.05	120	1	3	2	24	0	1	0	1	1	0	1	0	0	0	0	0	0	0	0	0	1	1	1	1
62	2	1	81	6.1	1.4	5.39	12.9	2.03	4.7	13.74	120	1	1	2	23	0	1	0	0	1	0	0	0	0	0	0	0	0	0	0	0	1	1	1	1
79	2	3	57	6.6	2.12	3.88	11.78	1.95	4.49	14.67	120	1	3	2	22	0	0	1	1	0	0	1	0	0	0	0	0	0	0	0	0	1	1	1	1
57	2	1	53	5.5	2.8	4.27	11	1.95	5.1	12.5	120	1	1	2	23	0	1	0	0	1	0	0	0	0	0	0	0	0	0	0	0	1	1	1	1
61	1	1	77	5.6	1.22	4	11.2	1.7	4.7	11.78	120	1	3	2	25	0	1	0	0	1	0	0	0	0	0	0	0	0	0	0	0	1	1	1	1
62	1	3	71	5.7	2.49	4.79	10.32	1.64	4.4	10.05	120	1	3	2	22	0	1	0	0	1	0	0	0	0	0	0	0	0	0	0	0	1	1	1	1
88	2	2	99	7.2	1.44	4.15	11.6	1.59	3.6	12	120	1	3	2	27	0	1	0	1	1	0	1	0	0	0	0	0	0	0	0	0	1	1	1	1
62	1	1	76	6.4	1.26	5.48	12.6	1.57	5.54	13.2	120	1	3	2	27	0	1	0	0	1	0	0	0	0	0	0	0	0	0	0	0	1	1	1	1
54	1	1	85	5.3	1.54	4.94	12.9	1.39	5.45	12.49	120	1	1	2	21	0	1	0	0	1	0	0	0	0	0	0	0	0	0	0	0	1	1	1	1
75	1	1	78	6.2	1.68	3.08	9.7	1.37	4.46	14.1	120	1	1	2	22	0	1	0	0	1	0	1	0	0	0	0	0	0	0	0	0	1	1	1	1
79	1	3	81	10.2	5.4	5.2	14.54	1.35	4.52	10.03	120	1	3	2	25	0	1	0	1	1	0	1	0	0	0	0	0	0	0	0	0	1	1	1	1
58	1	1	75	6.5	1.58	4.12	10.05	1.21	4.99	12.39	120	1	1	2	25	0	1	0	0	1	0	0	0	0	0	0	0	0	0	0	0	1	1	1	1
64	1	1	93	6.3	1.89	4.8	10.11	1.19	4.88	11.18	120	1	1	2	22	0	1	0	0	1	0	0	0	0	0	0	0	0	0	0	0	1	1	1	1
64	2	2	52	5.8	1.56	4.73	11.59	1.18	4.08	9.04	120	1	1	2	19	0	1	0	0	1	0	0	0	0	0	0	0	0	0	0	0	1	1	1	1
69	1	1	92	6	0.57	3.26	11.5	1.14	4.93	15.5	120	1	1	2	21	0	1	0	0	1	0	1	0	0	0	0	0	0	0	0	0	1	1	1	1
78	1	3	77	7.3	1.32	4.99	13.07	1.12	4.64	12.86	120	1	3	2	25	0	1	0	1	1	0	1	0	0	0	0	0	0	0	0	0	1	1	1	1
79	1	3	64	8.4	1.08	4.4	10.5	1.04	5.3	14.4	120	1	3	2	24	0	1	0	1	1	0	1	0	0	0	0	0	0	0	0	0	1	1	1	1
59	1	1	92	5.3	1.19	4.89	11.5	1.04	4.08	10.5	120	1	3	2	23	0	1	0	0	1	0	0	0	0	0	0	0	0	0	0	0	1	1	1	1
59	1	1	92	5.3	1.19	4.89	11.5	1.04	4.03	10.5	120	1	3	2	23	0	1	0	0	1	0	0	0	0	0	0	0	0	0	0	0	1	1	1	1
63	1	1	80	6.3	1.08	4.6	10.23	1.01	5.65	13.77	120	1	1	2	24	0	1	0	0	1	0	0	0	0	0	0	0	0	0	0	0	1	1	0	1
63	1	1	106	5.9	2.07	4.7	10.23	0.93	4.2	12.86	120	1	1	2	27	0	1	0	0	1	0	0	0	0	0	0	0	0	0	0	0	1	1	1	1
58	1	3	73	5.5	2.6	4.5	12.12	0.9	5.66	11.65	120	1	1	2	28	0	1	0	0	1	0	0	0	0	0	0	0	0	0	0	0	1	1	1	1
64	1	3	63	6.2	1.2	4.01	9.25	0.89	4.2	9.8	120	1	1	2	24	0	1	0	0	1	0	0	0	0	0	0	0	0	0	0	0	1	1	1	1
52	1	1	67	6.2	1.14	4	11.9	0.8	4.7	13	120	1	1	2	27	0	1	0	0	1	0	0	0	0	0	0	0	0	0	0	0	1	1	1	1
53	1	1	71	5.6	2.28	4.24	10.6	0.78	4.39	9.38	120	1	2	2	26	0	1	0	0	1	0	0	0	0	0	0	0	0	0	0	0	1	1	1	1
53	1	3	76	5.6	2.28	4.24	10.6	0.78	4.39	9.38	120	1	2	2	26	0	1	0	0	1	0	0	0	0	0	0	0	0	0	0	0	1	1	1	1
62	1	1	118	7.5	1.05	4.78	14.15	0.63	5.03	13.09	120	1	2	2	21	0	1	0	1	1	0	0	0	0	0	0	0	0	0	0	0	1	1	1	1
76	2	2	109	5.5	2.18	4.3	10.7	0.29	6.99	15.8	120	1	1	2	26	0	1	0	0	1	0	1	0	0	0	0	0	0	0	0	0	1	1	1	1
75	2	2	109	5.5	2.18	4.3	10.7	0.29	6.99	15.8	120	1	1	2	26	0	0	0	0	1	0	1	0	0	0	0	0	0	0	0	0	1	1	1	1
68	1	3	65	6.4	3.1	4.09	14.1	4.39	4.23	15.72	130	1	2	1	25	0	0	0	1	1	0	1	0	0	0	0	0	0	0	0	0	1	1	1	1
72	2	2	59	5.8	1.58	4.47	10.11	3.68	4.8	13.5	130	1	1	1	25	0	0	0	0	1	0	1	0	0	0	0	0	0	0	0	0	1	1	1	1
65	2	3	61	6.4	2.39	3.2	15.7	3.59	4.1	13.86	130	1	1	1	29	0	1	0	0	0	1	1	0	0	0	0	0	0	0	0	0	1	1	1	1
57	1	1	74	7.5	0.6	3.36	10.28	3.5	4.2	11.6	130	1	2	1	24	0	1	0	1	0	0	0	0	0	0	0	0	0	0	0	0	1	1	1	1
57	1	1	74	7.5	0.6	3.36	10.28	3.5	4.2	11.6	130	1	2	1	24	0	1	1	1	0	1	0	0	0	0	0	0	0	0	0	0	1	1	1	1
43	1	2	88	5.4	0.55	4.67	10.27	3.5	5.4	11.4	130	1	1	1	21	0	0	0	0	0	0	0	0	0	0	0	0	0	0	0	0	1	1	1	1
70	1	1	70	6.2	5.15	3.66	10.6	3.37	3.89	10.78	130	1	1	1	26	0	0	0	0	0	0	1	0	0	0	0	0	0	0	0	0	1	1	1	1
63	1	3	76	6.2	3.53	4.19	12.8	3.03	5.14	13.7	130	1	1	1	31	1	1	1	0	0	0	0	0	0	0	0	0	0	0	0	0	1	1	1	1
68	1	2	61	5.8	2.83	4.2	9.67	3	5.9	14.6	130	1	1	1	25	0	0	0	0	1	0	1	0	0	0	0	0	0	0	0	0	1	1	1	1
69	1	3	63	5.6	0.64	3.2	12.9	2.68	4.89	11.1	130	1	2	1	28	0	0	1	0	1	0	1	0	0	0	0	0	0	0	0	0	1	1	1	1
50	1	1	78	5.6	1.6	4.9	12.4	2.65	4.15	10.73	130	1	2	1	23	0	0	1	0	1	0	0	0	0	0	0	0	0	0	0	0	1	1	1	1
76	2	1	40	6.4	2.5	4.3	12.8	2.62	4.89	14.84	130	1	1	1	16	0	1	0	0	0	1	1	0	0	0	0	0	0	0	0	0	1	1	1	1
65	1	1	77	6.4	1.89	3.8	10.2	2.5	5	11	130	1	1	1	19	0	0	0	0	0	0	1	0	0	0	0	0	0	0	0	0	1	1	1	1
84	2	1	66	6.4	1.9	4.6	13.5	2.2	3.7	10.71	130	1	1	1	16	0	0	0	1	0	0	1	0	0	0	0	0	0	0	0	0	1	1	1	1
61	1	1	123	6.4	2.06	4.43	9.36	2.2	5.1	13.49	130	1	1	1	21	0	1	1	0	0	1	0	0	0	0	0	0	0	0	0	0	1	1	1	1
57	1	1	66	6.2	0.89	3.69	9.3	2.19	4.8	10.2	130	1	1	1	23	0	1	1	0	0	0	0	0	0	0	0	0	0	0	0	0	1	1	1	1
70	1	3	84	6.4	0.98	5.7	13.46	2.17	5.06	11.45	130	1	1	1	24	0	0	0	1	0	0	1	0	0	0	0	0	0	0	0	0	1	1	1	1
73	2	3	54	6	2.22	4.7	9.2	2.03	4.33	11.76	130	1	1	1	22	0	1	1	0	0	1	1	0	0	0	0	0	0	0	0	0	1	1	1	1
76	1	3	69	5.6	0.63	3.37	10.59	1.88	4.28	9.7	130	1	2	1	21	0	0	1	0	1	0	1	0	0	0	0	0	0	0	0	0	1	1	1	1
48	1	2	54	5.8	1.3	4.26	11.5	1.87	4.54	11.89	130	1	1	1	26	0	0	0	0	1	0	0	0	0	0	0	0	0	0	0	0	1	1	1	1
71	1	1	74	6.4	2.64	4.49	9.4	1.86	4.94	9.89	130	1	2	1	31	1	1	0	1	1	0	1	0	0	0	0	0	0	0	0	0	1	1	1	1
61	2	3	67	6.4	1.93	4.59	10.06	1.86	4.7	11.1	130	1	1	1	26	0	1	0	0	0	1	0	0	0	0	0	0	0	0	0	0	1	1	1	1
63	1	1	97	5.8	1.32	4.3	9.8	1.86	4.86	12.28	130	1	1	1	24	0	0	0	0	1	0	0	0	0	0	0	0	0	0	0	0	1	1	1	1
69	2	1	45	8.8	2.06	4.6	9.8	1.8	4.38	11.9	130	1	1	1	31	1	0	0	1	1	0	1	0	0	0	0	0	0	0	0	0	1	1	1	1
73	2	1	188	6.4	2.28	4.35	18.86	1.8	3.8	12.2	130	1	1	1	27	0	1	0	0	0	1	1	0	0	0	0	0	0	0	0	0	1	1	1	1
67	1	3	58	5.8	2.8	3.68	13.2	1.8	5.1	12.6	130	1	1	1	25	0	1	0	0	0	0	1	0	0	0	0	0	0	0	0	0	1	1	1	1
67	1	3	58	5.8	2.8	3.68	13.2	1.8	5.1	12.6	130	1	1	1	25	0	1	0	0	0	0	1	0	0	0	0	0	0	0	0	0	1	1	1	1
57	1	1	69	6.4	0.8	5.35	12.2	1.73	5.48	14.52	130	1	1	1	18	0	0	0	1	1	0	0	0	0	0	0	0	0	0	0	0	1	1	1	1
76	1	1	68	6.4	4.74	5.04	12.27	1.7	5.3	14.09	130	1	1	1	25	0	0	0	1	1	0	1	0	0	0	0	0	0	0	0	0	1	1	1	1
48	1	3	62	5.9	1.32	4.2	10.3	1.7	4.61	12.77	130	1	1	1	25	0	1	0	0	0	0	0	0	0	0	0	0	0	0	0	0	1	1	1	1
48	1	3	62	5.9	1.32	4.2	10.3	1.7	4.61	12.77	130	1	1	1	25	0	1	1	0	0	1	0	0	0	0	0	0	0	0	0	0	1	1	1	1
52	1	1	72	5.4	1.34	4.87	12.7	1.62	4.54	8.64	130	1	1	1	25	0	0	0	0	0	0	0	0	0	0	0	0	0	0	0	0	1	1	1	1
49	1	3	65	5.2	0.62	5.1	14.7	1.6	4.19	12.9	130	1	1	1	24	0	1	0	0	0	0	0	0	0	0	0	0	0	0	0	0	1	1	1	1
49	1	3	65	5.2	0.62	5.1	14.7	1.6	4.19	12.9	130	1	1	1	23	0	1	0	0	0	0	0	0	0	0	0	0	0	0	0	0	1	1	1	1
79	1	1	79	6	0.89	3.4	10.9	1.59	3.75	10.48	130	1	1	1	23	0	0	1	0	0	0	1	0	0	0	0	0	0	0	0	0	1	1	1	1
72	1	1	143	5.6	2.48	3.24	13.3	1.55	3.21	12.7	130	1	2	1	22	0	0	1	0	1	0	1	0	0	0	0	0	0	0	0	0	1	1	1	1
62	2	1	59	12	1.88	4.6	14.84	1.4	4.5	13.89	130	1	2	1	24	0	1	0	1	0	0	0	0	0	0	0	0	0	0	0	0	1	1	1	1
62	2	1	59	12	1.88	4.6	14.84	1.4	4.5	13.89	130	1	2	1	24	0	1	1	1	0	1	0	0	0	0	0	0	0	0	0	0	1	1	1	1
60	2	1	68	11	1.88	4.6	14.84	1.4	4.5	13.89	130	1	2	1	24	0	1	0	1	0	0	0	0	0	0	0	0	0	0	0	0	1	1	1	1
60	2	1	68	11	1.88	4.6	14.84	1.4	4.5	13.89	130	1	2	1	24	0	1	1	1	0	1	0	0	0	0	0	0	0	0	0	0	1	1	1	1
58	1	1	75	5.6	1.16	4.8	11.8	1.38	4.98	9.9	130	1	2	1	30	1	0	1	0	1	0	0	0	0	0	0	0	0	0	0	0	1	1	1	1
40	1	3	81	5.6	1.13	4.34	11.87	1.36	4.48	10.22	130	1	2	1	22	0	0	1	0	1	0	0	0	0	0	0	0	0	0	0	0	1	1	1	1
60	1	1	70	6.4	1.1	5.09	10.41	1.28	5.69	14.2	130	1	1	1	25	0	0	0	1	1	0	0	0	0	0	0	0	0	0	0	0	1	1	1	1
44	1	1	79	6.4	0.99	4.08	10.49	1.26	5.08	12.2	130	1	1	1	26	0	0	0	1	0	0	0	0	0	0	0	0	0	0	0	0	1	1	1	1
72	1	3	109	6.4	2.07	4.99	12.1	1.25	4.8	16.9	130	1	1	1	21	0	0	0	1	1	0	1	0	0	0	0	0	0	0	0	0	1	1	1	1
48	1	1	94	5.1	1.53	4.3	12.8	1.23	4.9	12.93	130	1	1	1	20	0	1	0	0	0	0	0	0	0	0	0	0	0	0	0	0	1	1	1	1
48	1	1	94	5.1	1.53	4.3	12.8	1.23	4.9	12.93	130	1	1	1	18	0	1	1	0	0	1	0	0	0	0	0	0	0	0	0	0	1	1	1	1
67	1	1	61	6.4	1.42	4.7	14.7	1.22	5.25	15	130	1	1	1	25	0	0	0	0	0	0	1	0	0	0	0	0	0	0	0	0	1	1	1	1
72	1	1	86	6.4	1.46	4.08	11.6	1.19	4.18	11	130	1	1	1	27	0	0	0	0	0	0	1	0	0	0	0	0	0	0	0	0	1	1	1	1
57	2	1	57	6.4	1.09	5	15	1.18	4.46	13.3	130	1	1	1	22	0	0	0	0	0	0	0	0	0	0	0	0	0	0	0	0	1	1	1	1
62	1	3	88	6.4	1.4	3.6	10.6	1.16	4.68	10.09	130	1	1	1	24	0	0	0	0	0	0	0	0	0	0	0	0	0	0	0	0	1	1	1	1
63	1	1	60	6.4	1.09	5.25	11.08	1.1	5.18	10.44	130	1	1	1	24	0	0	0	0	0	0	0	0	0	0	0	0	0	0	0	0	1	1	1	1
63	1	3	70	6.2	1.3	3.9	14.5	1.1	4.8	9.57	130	1	1	1	25	0	0	0	0	0	0	0	0	0	0	0	0	0	0	0	0	1	1	1	1
56	1	2	85	8.9	1.03	5.08	15.12	1.09	4.36	12.6	130	1	1	1	25	0	0	0	1	1	0	0	0	0	0	0	0	0	0	0	0	1	1	1	1
70	1	3	73	6.4	1.14	3.8	12.25	1.09	4.48	12.7	130	1	2	1	21	0	0	0	0	0	0	1	0	0	0	0	0	0	0	0	0	1	1	1	1
46	1	1	85	6.4	1.49	6	11.8	1	5.24	14.3	130	1	1	1	24	0	0	0	1	0	0	0	0	0	0	0	0	0	0	0	0	1	1	1	1
75	1	2	73	6.2	2.15	4.02	19.5	1	4.2	10.8	130	1	1	1	24	0	1	0	0	1	0	1	0	0	0	0	0	0	0	0	0	1	1	1	1
61	1	3	71	5.8	0.8	4.5	11.3	0.99	4.86	11.69	130	1	1	1	25	0	0	0	0	1	0	0	0	0	0	0	0	0	0	0	0	1	1	1	1
62	2	1	55	6.4	0.6	4.35	10.2	0.96	5.72	10.16	130	1	1	1	21	0	1	0	0	0	1	0	0	0	0	0	0	0	0	0	0	1	1	1	1
63	1	2	67	6.4	1.58	3.93	12.6	0.95	4.65	9.87	130	1	1	1	26	0	1	0	0	0	1	0	0	0	0	0	0	0	0	0	0	1	1	1	1
53	2	1	69	5.6	2	4.4	13.04	0.9	4.8	12.5	130	1	2	1	27	0	0	1	0	1	0	0	0	0	0	0	0	0	0	0	0	1	1	1	1
51	1	2	85	6	1.68	5.87	13.62	0.84	5.3	13.3	130	1	1	1	31	1	1	1	0	0	1	0	0	0	0	0	0	0	0	0	0	1	1	1	1
68	1	1	63	6.4	2.35	5.05	9.58	0.8	5.3	12.2	130	1	1	1	25	0	0	0	1	1	0	1	0	0	0	0	0	0	0	0	0	1	1	1	1
66	1	1	87	6.4	0.96	3.83	13.39	0.8	4.89	13.38	130	1	1	1	21	0	0	0	1	0	0	1	0	0	0	0	0	0	0	0	0	1	1	1	1
58	1	1	91	6.4	1.06	5.3	13	0.79	4.9	12.2	130	1	1	1	24	0	0	0	1	0	0	0	0	0	0	0	0	0	0	0	0	1	1	1	1
79	1	2	99	5.5	0.8	5.5	10.99	0.78	4.96	11.3	130	1	2	1	24	0	1	0	0	0	0	1	0	0	0	0	0	0	0	0	0	1	1	1	1
79	1	2	99	5.5	0.8	5.5	10.99	0.78	4.96	11.3	130	1	2	1	28	0	1	1	0	0	1	1	0	0	0	0	0	0	0	0	0	1	1	1	1
75	1	3	86	5.8	2.82	4.6	11.14	0.7	2.56	11.79	130	1	1	1	23	0	0	0	0	1	0	1	0	0	0	0	0	0	0	0	0	1	1	1	1
66	1	3	89	6	1	2.99	11	0.65	4.62	11.45	130	1	1	1	25	0	0	1	0	0	0	1	0	0	0	0	0	0	0	0	0	1	1	1	1
68	1	3	77	5.8	0.98	4.36	10.17	0.65	5.97	16.3	130	1	1	1	29	0	0	0	0	1	0	1	0	0	0	0	0	0	0	0	0	1	1	1	1
66	1	1	94	6.4	2.68	4.68	14.62	0.63	4.32	11.6	130	1	1	1	27	0	0	0	1	0	0	1	0	0	0	0	0	0	0	0	0	1	1	1	1
86	1	2	92	6	0.67	4.2	11.3	0.6	3.8	12.1	130	1	2	1	25	0	1	0	0	0	0	1	0	0	0	0	0	0	0	0	0	1	1	1	1
86	1	2	92	6	0.67	4.2	11.3	0.6	3.8	12.1	130	1	2	1	25	0	1	1	0	0	1	1	0	0	0	0	0	0	0	0	0	1	1	1	1
46	1	1	188	6.4	0.58	5.62	16.97	0.49	4.56	16.3	130	1	1	1	25	0	0	0	1	1	0	0	0	0	0	0	0	0	0	0	0	0	1	1	1
65	1	1	72	6.5	1.74	4.24	8.85	1.44	4.36	10.6	130	1	1	2	21	0	1	0	0	1	0	1	0	0	0	0	0	0	0	0	0	1	1	1	1
65	1	1	72	6.5	1.74	4.24	8.85	1.44	4.36	10.6	130	1	1	2	21	0	1	0	0	1	0	1	0	0	0	0	0	0	0	0	0	1	1	1	1
86	1	1	102	6.4	1.75	3.53	11.86	5.26	4.66	12.9	140	1	1	1	21	0	0	0	1	1	0	1	0	0	0	0	0	0	0	0	0	1	1	1	1
59	1	3	89	7.4	4.7	4.8	10.75	3.97	3.96	12.2	140	1	2	1	23	0	1	0	1	0	0	0	0	0	0	0	0	0	0	0	0	1	1	1	1
59	1	3	89	7.4	4.7	4.8	10.75	3.97	3.96	12.2	140	1	2	1	23	0	1	0	1	0	0	0	0	0	0	0	0	0	0	0	0	1	1	1	1
63	2	2	50	5.4	2.2	4.6	9.4	3.8	5.45	12.66	140	1	1	1	24	0	0	1	0	0	0	0	0	0	0	0	0	0	0	0	0	1	1	1	1
41	1	1	77	6	2.04	4.07	10.39	3.32	5.38	9.88	140	1	1	1	25	0	0	1	0	0	0	0	0	0	0	0	0	0	0	0	0	1	1	1	1
46	2	3	56	8.7	3.8	4.24	11.67	3.25	4.64	10.63	140	1	1	1	26	0	0	0	1	1	0	0	0	0	0	0	0	0	0	0	0	1	1	1	1
76	1	1	76	6.4	2.1	5.4	12.95	3.2	5.2	13.2	140	1	1	1	25	0	0	0	1	1	0	1	0	0	0	0	0	0	0	0	0	1	1	1	1
72	1	3	84	6.7	2.21	4.8	12.5	2.8	5.47	11.67	140	1	2	1	26	0	1	0	1	1	0	1	0	0	0	0	0	0	0	0	0	1	1	1	1
72	1	1	84	6.4	2.2	4.8	12.54	2.8	5.4	11.6	140	1	2	1	26	0	1	0	1	1	0	1	0	0	0	0	0	0	0	0	0	1	1	1	1
60	1	1	127	6.4	1.28	4.7	13.6	2.6	5.13	11.9	140	1	1	1	25	0	0	0	1	0	0	0	0	0	0	0	0	0	0	0	0	1	1	1	1
48	1	1	71	5.6	5.3	5.54	10.23	2.53	4.22	9.8	140	1	2	1	25	0	0	1	0	1	0	0	0	0	0	0	0	0	0	0	0	1	1	1	1
75	2	3	68	5.6	1.95	4.29	11.08	2.43	4.64	14.18	140	1	2	1	21	0	0	1	0	1	0	1	0	0	0	0	0	0	0	0	0	1	1	1	1
52	1	2	74	6.2	1.24	5.34	14.3	2.4	4.6	10.77	140	1	1	1	22	0	1	0	0	0	0	0	0	0	0	0	0	0	0	0	0	1	1	1	1
52	1	2	74	6.2	1.24	5.34	14.3	2.4	4.6	10.77	140	1	1	1	22	0	1	0	0	0	0	0	0	0	0	0	0	0	0	0	0	1	1	1	1
60	1	1	83	6	2.34	5.76	14.16	2.39	5.21	12.64	140	1	1	1	28	0	1	0	0	0	0	0	0	0	0	0	0	0	0	0	0	1	1	1	1
60	1	1	83	6	2.34	5.76	14.16	2.39	5.21	12.64	140	1	1	1	28	0	1	0	0	0	0	0	0	0	0	0	0	0	0	0	0	1	1	1	1
46	1	1	79	5.8	1.57	5.48	11.4	2.37	5.5	12.15	140	1	1	1	25	0	0	0	0	1	0	0	0	0	0	0	0	0	0	0	0	1	1	1	1
50	2	1	53	6	1.86	4.99	9.74	2.16	4.84	13.08	140	1	1	1	25	0	1	1	0	0	0	0	0	0	0	0	0	0	0	0	0	1	1	1	1
67	1	2	66	5.4	1.69	3.67	10.01	2.12	4.18	11.23	140	1	1	1	26	0	0	0	0	0	0	1	0	0	0	0	0	0	0	0	0	1	1	1	1
62	2	1	62	6.2	3.57	5.17	11.79	2.06	5.1	12.1	140	1	1	1	31	1	1	1	0	0	0	0	0	0	0	0	0	0	0	0	0	1	1	1	1
72	1	3	94	6.4	2.12	4.77	17.5	2	4.16	10.65	140	1	1	1	25	0	1	0	0	0	0	1	0	0	0	0	0	0	0	0	0	1	1	1	1
72	1	3	94	6.4	2.12	4.77	17.5	2	4.16	10.65	140	1	1	1	25	0	1	1	0	0	1	1	0	0	0	0	0	0	0	0	0	1	1	1	1
52	1	3	121	8.8	1.09	3.47	16.19	1.82	4.5	16.3	140	1	1	1	25	0	0	0	1	1	0	0	0	0	0	0	0	0	0	0	0	1	1	1	1
61	1	3	80	6.2	1.05	4.3	9.62	1.69	5.24	11.65	140	1	1	1	23	0	1	1	0	0	0	0	0	0	0	0	0	0	0	0	0	1	1	1	1
55	2	1	59	6	1.65	4.3	10.5	1.69	5.89	12.07	140	1	1	1	23	0	1	1	0	0	1	0	0	0	0	0	0	0	0	0	0	1	1	1	1
74	2	3	98	6.2	1.7	3.9	11.96	1.63	4.39	11.6	140	1	1	1	21	0	1	1	0	0	0	1	0	0	0	0	0	0	0	0	0	1	1	1	1
63	1	3	83	6.2	1.04	4.52	10.09	1.6	5.2	14.06	140	1	1	1	21	0	1	1	0	0	0	0	0	0	0	0	0	0	0	0	0	1	1	1	1
62	2	1	69	5.7	2.29	4.5	13.35	1.49	3.71	11.26	140	1	2	1	25	0	1	0	0	0	0	0	0	0	0	0	0	0	0	0	0	1	1	1	1
62	2	1	69	5.7	2.29	4.5	13.35	1.49	3.71	11.26	140	1	2	1	25	0	1	0	0	0	0	0	0	0	0	0	0	0	0	0	0	1	1	1	1
58	1	2	68	5.4	1.94	4.3	11.47	1.42	4.2	12	140	1	1	1	19	0	0	1	0	0	0	0	0	0	0	0	0	0	0	0	0	1	1	1	1
79	1	2	127	6.4	1.52	5.18	10.47	1.38	4.8	12.3	140	1	2	1	25	0	0	0	0	0	0	1	0	0	0	0	0	0	0	0	0	1	1	1	1
50	1	1	70	5.6	1.88	4.93	9.9	1.33	5.56	10.15	140	1	1	1	22	0	1	0	0	0	0	0	0	0	0	0	0	0	0	0	0	1	1	1	1
50	1	1	70	5.6	1.88	4.93	9.9	1.33	5.56	10.15	140	1	1	1	22	0	1	1	0	0	1	0	0	0	0	0	0	0	0	0	0	1	1	1	1
60	1	1	70	6.4	1.1	5.09	10.41	1.28	5.69	14.2	140	1	1	1	25	0	0	0	1	0	0	0	0	0	0	0	0	0	0	0	0	1	1	1	1
65	2	1	91	10.5	2.37	4.08	13.55	1.2	4.17	13.5	140	1	2	1	28	0	1	0	1	1	0	1	0	0	0	0	0	0	0	0	0	1	1	1	1
57	2	1	57	6.4	1.09	5	15.08	1.18	4.46	13.33	140	1	1	1	24	0	1	1	0	0	1	0	0	0	0	0	0	0	0	0	0	1	1	1	1
57	2	1	57	6.4	1.09	5	15	1.18	4.46	13.3	140	1	1	1	24	0	1	1	0	0	1	0	0	0	0	0	0	0	0	0	0	1	1	1	1
63	1	1	111	6.2	0.65	5	15.17	1.15	5	11.7	140	1	1	1	24	0	0	0	0	0	0	0	0	0	0	0	0	0	0	0	0	1	1	1	1
63	1	1	60	6.4	1.09	5.25	11.08	1.1	5.18	10.44	140	1	1	1	24	0	1	1	0	0	1	0	0	0	0	0	0	0	0	0	0	1	1	1	1
49	1	1	73	6.4	1.3	4.1	15.3	1.08	4.74	15.9	140	1	2	1	21	0	0	0	0	0	0	0	0	0	0	0	0	0	0	0	0	1	1	1	1
62	1	3	81	5.8	1.47	4.39	12.5	1.07	3.9	11.2	140	1	1	1	21	0	0	0	0	1	0	0	0	0	0	0	0	0	0	0	0	1	1	1	1
73	1	3	106	6	1.48	4	10.53	1.03	4.43	10.46	140	1	1	1	25	0	0	1	0	0	0	1	0	0	0	0	0	0	0	0	0	1	1	1	1
61	2	2	60	6.4	0.74	5.8	11.2	1	4.57	11.9	140	1	2	1	21	0	1	0	1	0	0	0	0	0	0	0	0	0	0	0	0	1	1	1	1
61	2	2	60	6.4	0.74	5.8	11.2	1	4.57	11.9	140	1	2	1	21	0	1	1	1	0	1	0	0	0	0	0	0	0	0	0	0	1	1	1	1
64	1	1	91	6	1.2	4.8	10.9	1	4.8	11.5	140	1	1	1	25	0	1	1	0	0	1	0	0	0	0	0	0	0	0	0	0	1	1	1	1
66	1	1	80	5.4	1.26	4.42	14.35	0.92	4.16	14.04	140	1	1	1	25	0	0	1	0	0	0	1	0	0	0	0	0	0	0	0	0	1	1	1	1
68	1	3	88	5.6	2.48	4.74	12.37	0.91	6.17	14.3	140	1	2	1	29	0	0	1	0	1	0	1	0	0	0	0	0	0	0	0	0	1	1	1	1
66	2	1	67	6.4	2.07	4.8	9.7	0.87	5.38	12.4	140	1	1	1	24	0	0	0	1	1	0	1	0	0	0	0	0	0	0	0	0	1	1	1	1
60	1	1	71	6	1.35	4.27	9.96	0.84	5.5	12.17	140	1	1	1	22	0	1	1	0	0	1	0	0	0	0	0	0	0	0	0	0	1	1	1	1
54	1	2	64	6	0.9	4.9	13.1	0.81	5.1	12.5	140	1	1	1	24	0	0	1	0	0	0	0	0	0	0	0	0	0	0	0	0	1	1	1	1
64	1	2	111	8.7	0.67	5.64	12.37	0.8	5.06	18.09	140	1	1	1	17	0	0	0	1	1	0	0	0	0	0	0	0	0	0	0	0	1	1	1	1
67	1	2	81	8.7	1.1	5.5	15.3	0.8	6.2	13.9	140	1	1	1	21	0	0	0	1	1	0	1	0	0	0	0	0	0	0	0	0	1	1	1	1
68	1	1	63	6.4	2.35	5.05	9.58	0.8	5.3	12.2	140	1	1	1	21	0	0	0	1	0	0	1	0	0	0	0	0	0	0	0	0	1	1	1	1
61	1	3	111	6.2	0.53	4.4	11.7	0.65	4.27	11.07	140	1	1	1	25	0	0	0	0	0	0	0	0	0	0	0	0	0	0	0	0	1	1	1	1
61	1	3	111	6.2	0.53	4.4	11.17	0.65	4.27	11.07	140	1	1	1	25	0	0	0	0	0	0	0	0	0	0	0	0	0	0	0	0	1	1	1	1
69	2	2	60	6.2	1.18	4.29	12.57	0.62	5.05	13.15	140	1	2	1	19	0	0	0	0	0	0	1	0	0	0	0	0	0	0	0	0	1	1	1	1
72	2	2	76	6	1	4.65	9.82	0.55	4.36	12.3	140	1	2	1	21	0	0	1	0	0	0	1	0	0	0	0	0	0	0	0	0	1	1	1	1
60	1	1	60	6.4	0.59	6.26	10.9	0.49	5.97	11	140	1	1	1	24	0	0	0	0	0	0	0	0	0	0	0	0	0	0	0	0	0	1	1	1
54	1	1	64	5.8	1.09	5.77	11	0.45	4.29	10.64	140	1	1	1	29	0	0	0	0	1	0	0	0	0	0	0	0	0	0	0	0	0	0	1	1
65	1	1	77	6.4	0.46	3.9	11.9	0.42	4.9	12.2	140	1	2	1	21	0	1	0	1	1	0	1	0	0	0	0	0	0	0	0	0	0	0	1	1
62	2	2	63	6.2	1.27	3.8	10.06	0.56	4.35	10.07	140	1	1	2	21	0	1	0	0	1	0	0	0	0	0	0	0	0	0	0	0	1	1	1	1
86	1	1	102	6.4	1.75	3.53	11.86	5.26	4.66	12.9	150	1	1	1	21	0	0	0	1	1	0	1	0	0	0	0	0	0	0	0	0	1	1	1	1
65	2	1	61	8.7	2.26	3.94	10.58	5.07	4.94	12	150	1	1	1	26	0	0	0	1	1	0	1	0	0	0	0	0	0	0	0	0	1	1	1	1
54	1	1	81	5.7	3.44	5.54	9.85	4.55	4.45	11.7	150	1	2	1	25	0	0	0	0	1	0	0	0	0	0	0	0	0	0	0	0	1	1	1	1
68	1	3	65	6.4	3.1	4.09	14.1	4.39	4.23	15.72	150	1	2	1	28	0	0	0	1	0	0	1	0	0	0	0	0	0	0	0	0	1	1	1	1
78	1	1	64.8	6.1	4.47	4.58	11.14	4.25	4.68	9.56	150	1	2	1	21	0	0	0	0	0	0	1	0	0	0	0	0	0	0	0	0	1	1	1	1
65	1	2	77	6.4	4.45	5.35	10.6	3.76	4.19	6.89	150	1	1	1	16	0	1	0	0	1	0	1	0	0	0	0	0	0	0	0	0	1	1	1	1
64	2	1	76	6.2	5.17	3.97	9.45	3.75	4.09	14.2	150	1	1	1	21	0	1	1	0	0	0	0	0	0	0	0	0	0	0	0	0	1	1	1	1
76	2	1	73	7.3	2.47	4.59	14.2	3.63	3.9	11.4	150	1	2	1	23	0	1	0	1	1	0	1	0	0	0	0	0	0	0	0	0	1	1	1	1
59	2	1	50	6.4	4.2	4.8	11.9	3.63	4.46	11	150	1	1	1	30	1	0	0	1	1	0	0	0	0	0	0	0	0	0	0	0	1	1	1	1
64	1	2	101	6.2	2.4	3.8	12.05	3.4	3.46	10.25	150	1	1	1	23	0	1	1	0	0	0	0	0	0	0	0	0	0	0	0	0	1	1	1	1
70	1	1	70	6.2	5.15	3.66	10.6	3.37	3.89	10.78	150	1	1	1	26	0	1	1	0	0	0	1	0	0	0	0	0	0	0	0	0	1	1	1	1
41	1	1	77	6	2.04	4.07	10.39	3.32	5.38	9.88	150	1	1	1	25	0	1	1	0	0	1	0	0	0	0	0	0	0	0	0	0	1	1	1	1
60	1	1	94	8.7	1.2	5.16	15.3	3.3	5	12	150	1	2	1	29	0	1	0	1	1	0	0	0	0	0	0	0	0	0	0	0	1	1	1	1
60	1	1	49	5.2	3.35	4.38	12.57	3.27	4.39	10.83	150	1	1	1	18	0	1	0	0	0	0	0	0	0	0	0	0	0	0	0	0	1	1	1	1
60	1	1	49	5.2	3.35	4.38	12.57	3.27	4.39	10.83	150	1	1	1	27	0	1	0	0	0	0	0	0	0	0	0	0	0	0	0	0	1	1	1	1
53	1	3	69	5.3	3.46	5.89	11.5	3.22	4.7	10.8	150	1	1	1	25	0	0	1	0	0	0	0	0	0	0	0	0	0	0	0	0	1	1	1	1
76	1	1	76	6.4	2.1	5.4	12.95	3.2	5.2	13.2	150	1	1	1	27	0	0	0	1	1	0	1	1	0	0	0	1	0	1	0	1	1	1	1	1
68	1	2	59	8.6	4	4.46	12.18	3.1	4.59	11.78	150	1	1	1	25	0	0	0	1	1	0	1	1	0	0	0	1	0	1	0	1	1	1	1	1
60	1	3	77	6	1.38	3.67	7.8	3.04	4.34	10.05	150	1	1	1	24	0	0	1	0	0	0	0	1	0	1	0	0	0	1	1	0	1	1	1	1
74	1	2	79	5.3	1.3	4.28	8.25	2.95	4.28	11.65	150	1	1	1	24	0	0	1	0	0	0	1	1	0	1	0	0	0	1	1	0	1	1	1	1
39	2	1	40	8.7	2.54	4.56	14.9	2.75	4.4	13.9	150	1	1	1	25	0	0	0	1	1	0	0	1	0	1	0	0	0	1	1	0	1	1	1	1
54	1	3	90	6	2	5.47	13.07	2.75	4.56	11.43	150	1	1	1	22	0	0	1	0	0	0	0	1	0	1	0	0	0	1	1	0	1	1	1	1
63	2	3	56	6.1	1.4	4.7	9.2	2.7	5.4	9	150	1	1	1	25	0	1	0	0	0	0	0	0	0	0	0	0	0	0	0	0	1	1	1	1
63	2	3	56	6.1	1.4	4.7	9.2	2.7	5.4	9	150	1	1	1	24	0	1	0	0	0	0	0	0	0	0	0	0	0	0	0	0	1	1	1	1
59	2	1	64	6.3	3.22	5.03	9.8	2.63	4.54	10.51	150	1	1	1	28	0	0	0	0	0	0	0	0	0	0	0	0	0	0	0	0	1	1	1	1
48	1	1	71	5.6	5.3	5.54	10.23	2.53	4.22	9.8	150	1	2	1	25	0	0	1	0	1	0	0	0	0	0	0	0	0	0	0	0	1	1	1	1
65	1	1	77	6.4	1.89	3.8	10.2	2.5	5	11	150	1	1	1	21	0	1	1	0	0	1	1	0	0	0	0	0	0	0	0	0	1	1	1	1
58	1	1	92	5.5	4.2	4.7	9.2	2.46	4.6	8.84	150	1	1	1	24	0	1	0	0	1	0	0	0	0	0	0	0	0	0	0	0	1	1	1	1
53	1	3	103	6.4	1.48	4.68	14.2	2.42	6.46	12.24	150	1	1	1	26	0	0	0	1	1	0	0	0	0	0	0	0	0	0	0	0	1	1	1	1
64	1	3	75	5.8	0.38	5.38	13.1	2.39	5.74	12.72	150	1	1	1	22	0	0	0	0	1	0	0	0	0	0	0	0	0	0	0	0	1	1	1	1
78	1	2	120	5.6	2.01	3	17	2.38	3.89	9.95	150	1	1	1	25	0	1	0	0	0	0	1	0	0	0	0	0	0	0	0	0	1	1	1	1
78	1	2	120	5.6	2.01	3	17	2.38	3.89	9.95	150	1	1	1	25	0	1	0	0	0	0	1	0	0	0	0	0	0	0	0	0	1	1	1	1
67	2	1	68	5.9	1.66	5.3	9.59	2.35	4.66	10.08	150	1	1	1	23	0	0	1	0	0	0	1	0	0	0	0	0	0	0	0	0	1	1	1	1
82	1	1	152	6.4	2.53	4.99	10.34	2.32	4.25	8.23	150	1	1	1	27	0	0	0	1	1	0	1	1	0	0	0	1	0	1	0	1	1	1	1	1
69	2	2	80	6	2.27	5.52	14.13	2.31	3.27	8.88	150	1	1	1	23	0	1	1	0	0	1	1	1	0	0	0	1	0	1	0	1	1	1	1	1
69	2	2	80	6	2.27	5.52	14.13	2.31	3.27	8.88	150	1	1	1	23	0	0	1	0	0	0	1	1	0	0	0	1	0	1	0	1	1	1	1	1
65	2	1	40	6	1.43	5.09	11.6	2.3	5.6	11	150	1	1	1	25	0	1	1	0	0	1	1	0	0	0	0	0	0	0	0	0	1	1	1	1
68	1	1	91	6	3	3.68	12.09	2.29	3.69	16.72	150	1	1	1	21	0	1	0	0	0	0	1	0	0	0	0	0	0	0	0	0	1	1	1	1
68	1	1	91	6	3	3.68	12.09	2.29	3.69	16.72	150	1	1	1	21	0	1	0	0	0	0	1	0	0	0	0	0	0	0	0	0	1	1	1	1
66	1	1	72	5.7	5.07	4.73	11.8	2.16	4.43	11.9	150	1	1	1	27	0	0	0	0	1	0	1	0	0	0	0	0	0	0	0	0	1	1	1	1
64	1	3	64	6.1	2.44	3.68	14.07	2.09	3.87	11.66	150	1	1	1	22	0	0	0	0	0	0	0	0	0	0	0	0	0	0	0	0	1	1	1	1
70	2	1	68	5.9	1.14	4.2	11.7	2.08	5.04	12.5	150	1	1	1	26	0	0	0	0	0	0	1	0	0	0	0	0	0	0	0	0	1	1	1	1
53	1	2	69	6	2.11	4.62	10.74	2.05	4.76	12.85	150	1	1	1	21	0	1	0	0	0	0	0	1	0	0	0	1	0	1	0	1	1	1	1	1
53	1	2	69	6	2.11	4.62	10.74	2.05	4.76	12.85	150	1	1	1	21	0	1	1	0	0	1	0	1	0	0	0	1	0	1	0	1	1	1	1	1
59	1	1	90	8.6	1.36	4.44	10.76	2	4.6	11.74	150	1	1	1	23	0	0	0	1	1	0	0	1	0	0	1	0	1	0	0	1	1	1	1	1
75	2	3	67	6.4	2.49	4.04	12.86	1.97	4.33	12.5	150	1	1	1	23	0	0	0	1	1	0	1	1	0	0	1	0	1	0	0	1	1	1	0	1
56	2	3	53	5.6	2.8	4.27	11	1.95	5.14	12.59	150	1	2	1	23	0	0	1	0	1	0	0	1	0	0	1	0	1	0	0	1	1	1	1	1
71	1	1	51	6.1	2.75	4.93	11.8	1.94	4.83	9.58	150	1	1	1	16	0	0	0	0	0	0	1	1	0	0	1	0	1	0	0	1	1	1	1	1
67	2	1	89	6.3	3.32	4.92	10.1	1.9	4.89	12.68	150	1	1	1	21	0	0	0	0	0	0	1	1	0	0	1	0	1	0	0	1	1	1	1	1
77	1	1	133	6	1.5	4.89	11.3	1.9	4.4	9.89	150	1	1	1	31	1	1	1	0	0	1	1	1	0	0	1	0	1	0	0	1	1	1	1	1
77	1	1	133	6	1.5	4.89	11.3	1.9	4.4	9.89	150	1	1	1	24	0	0	1	0	0	0	1	1	0	1	0	0	0	1	1	0	1	1	1	1
69	1	1	85	6.4	3.5	5.17	10.3	1.85	4.6	8.4	150	1	1	1	30	1	0	0	1	1	0	1	1	0	1	0	0	0	1	1	0	1	1	1	1
60	1	1	87	8.7	1.3	4.3	11.25	1.8	5.2	9.76	150	1	1	1	19	0	0	0	1	1	0	0	1	0	1	0	0	0	1	1	0	1	1	1	1
61	1	1	64	6.4	1.8	4.3	11.29	1.79	4.3	11.15	150	1	2	1	28	0	1	1	1	0	1	0	1	0	1	0	0	0	1	1	0	1	1	1	1
61	1	1	64	6.4	1.8	4.3	11.29	1.79	4.3	11.15	150	1	2	1	28	0	1	0	1	0	0	0	1	0	1	0	0	0	1	1	0	1	1	1	1
51	1	3	77	5.6	0.87	4.8	16.4	1.76	5.2	14.99	150	1	2	1	25	0	0	1	0	1	0	0	1	0	1	0	0	0	1	1	0	1	1	1	1
73	2	1	73	6.1	1.52	4.58	12.72	1.75	5.3	13.06	150	1	1	1	24	0	0	0	0	0	0	1	1	0	1	0	0	0	1	1	0	1	1	1	1
40	1	3	111	8.6	1.35	4.57	12.6	1.73	4.7	12.4	150	1	1	1	18	0	0	0	1	1	0	0	1	0	1	0	0	0	1	1	0	1	1	1	1
57	1	1	69	6.4	0.8	5.35	12.2	1.73	5.48	14.52	150	1	1	1	18	0	0	0	1	0	0	0	0	0	0	0	0	0	0	0	0	1	1	1	1
70	1	3	86	6.1	1.5	4.8	12.56	1.73	4.32	11.65	150	1	1	1	25	0	0	0	0	0	0	1	0	0	0	0	0	0	0	0	0	1	1	1	1
76	1	1	68	6.4	4.74	5.04	12.27	1.7	5.3	14.09	150	1	1	1	25	0	0	0	1	0	0	1	0	0	0	0	0	0	0	0	0	1	1	1	1
60	1	3	88	5.9	1.65	4.77	14	1.69	4.88	12	150	1	1	1	22	0	1	0	0	0	0	0	0	0	0	0	0	0	0	0	0	1	1	1	1
60	1	3	88	5.9	1.65	4.77	14	1.69	4.88	12	150	1	1	1	22	0	1	0	0	0	0	0	0	0	0	0	0	0	0	0	0	1	1	1	1
62	2	1	54	5.9	2.34	4.49	11.6	1.69	4.95	12	150	1	2	1	21	0	0	0	0	0	0	0	0	0	0	0	0	0	0	0	0	1	1	1	1
63	1	3	82	5.6	1.68	3.56	15.34	1.68	3.56	16.04	150	1	2	1	24	0	0	1	0	1	0	0	0	0	0	0	0	0	0	0	0	1	1	1	1
66	1	1	83	5.4	4.94	3.98	12.16	1.67	4.76	15.4	150	1	1	1	22	0	0	1	0	0	0	1	0	0	0	0	0	0	0	0	0	1	1	1	1
63	2	1	63	8.6	2.36	4.07	11.96	1.66	4.47	12.36	150	1	1	1	25	0	0	0	1	1	0	0	0	0	0	0	0	0	0	0	0	1	1	1	1
76	1	1	88	5.8	2.18	4.56	16.8	1.62	4.44	15.2	150	1	1	1	25	0	0	0	0	1	0	1	0	0	0	0	0	0	0	0	0	1	1	1	1
53	1	1	150	6.4	0.84	4.3	15.94	1.6	5.14	13	150	1	2	1	28	0	1	0	1	0	0	0	0	0	0	0	0	0	0	0	0	1	1	1	1
53	1	1	150	6.4	0.84	4.3	15.94	1.6	5.14	13	150	1	2	1	28	0	1	0	1	0	0	0	0	0	0	0	0	0	0	0	0	1	1	1	1
79	1	1	79	6	0.89	3.4	10.9	1.59	3.75	10.48	150	1	1	1	21	0	1	1	0	0	1	1	0	0	0	0	0	0	0	0	0	1	1	1	1
59	2	1	67	6	1.7	4.49	10.13	1.55	4.6	9.5	150	1	1	1	28	0	1	1	0	0	1	0	0	0	0	0	0	0	0	0	0	1	1	1	1
50	1	2	67	5.4	2.5	4	9	1.5	5	9.2	150	1	2	1	25	0	0	1	0	0	0	0	0	0	0	0	0	0	0	0	0	1	1	1	1
54	2	1	76	6.1	0.79	5.3	10.7	1.49	4.77	10.09	150	1	2	1	24	0	0	0	0	0	0	0	0	0	0	0	0	0	0	0	0	1	1	1	1
54	2	1	76	6.1	0.79	5.3	10.7	1.49	4.77	10.09	150	1	2	1	23	0	1	1	0	0	0	0	0	0	0	0	0	0	0	0	0	1	1	1	1
65	1	1	85	5.3	2.25	4.97	10.7	1.49	4.9	10.7	150	1	2	1	21	0	1	1	0	0	1	1	0	0	0	0	0	0	0	0	0	1	1	1	1
65	1	1	85	5.3	2.25	4.97	10.7	1.49	4.9	10.7	150	1	2	1	21	0	1	1	0	0	1	1	0	0	0	0	0	0	0	0	0	1	1	1	1
65	1	1	85	5.3	2.25	4.97	10.7	1.49	4.9	10.7	150	1	2	1	21	0	1	0	0	0	0	1	0	0	0	0	0	0	0	0	0	1	1	1	1
65	1	1	85	5.3	2.25	4.97	10.7	1.49	4.9	10.7	150	1	1	1	21	0	1	0	0	0	0	1	0	0	0	0	0	0	0	0	0	1	1	1	1
50	1	1	71	6.3	0.79	4.89	11.25	1.44	4.78	13.9	150	1	1	1	24	0	0	0	0	0	0	0	0	0	0	0	0	0	0	0	0	1	1	1	1
79	1	2	127	6.4	1.52	5.18	10.47	1.38	4.8	12.3	150	1	1	1	25	0	1	1	0	0	1	1	0	0	0	0	0	0	0	0	0	1	1	1	1
68	1	1	74	6.1	0.92	4.8	11.02	1.35	5.15	10.44	150	1	2	1	22	0	0	0	0	0	0	1	0	0	0	0	0	0	0	0	0	1	1	1	1
63	1	1	70	5.9	1.22	5.3	9.59	1.35	4.8	10.25	150	1	2	1	23	0	0	1	0	0	0	0	0	0	0	0	0	0	0	0	0	1	1	1	1
56	1	3	64	5.3	1.37	4.7	13.2	1.35	4.86	12.04	150	1	2	1	24	0	0	1	0	0	0	0	0	0	0	0	0	0	0	0	0	1	1	1	1
63	1	3	120	5.34	1.2	5.34	9.59	1.34	4.84	10.25	150	1	2	1	21	0	0	1	0	0	0	0	0	0	0	0	0	0	0	0	0	1	1	1	1
43	2	3	57	5.3	2.03	4.79	13.9	1.3	5.38	14.39	150	1	1	1	24	0	0	1	0	0	0	0	0	0	0	0	0	0	0	0	0	1	1	1	1
49	1	2	71	5.9	0.8	4.68	9.68	1.29	4.7	12.1	150	1	1	1	26	0	0	0	0	0	0	0	0	0	0	0	0	0	0	0	0	1	1	1	1
53	1	1	136	8.6	1.3	5.01	12.3	1.26	4.15	11.6	150	1	1	1	25	0	0	0	1	1	0	0	0	0	0	0	0	0	0	0	0	1	1	1	1
72	1	3	109	6.4	2.07	4.99	12.1	1.25	4.8	16.9	150	1	1	1	21	0	0	0	1	0	0	1	0	0	0	0	0	0	0	0	0	1	1	1	1
67	1	1	61	6.4	1.42	4.7	14.7	1.22	5.25	15	150	1	1	1	25	0	1	1	0	0	1	1	0	0	0	0	0	0	0	0	0	1	1	1	1
55	1	3	84	5.4	0.72	3.64	11.76	1.22	5	13.23	150	1	1	1	26	0	0	1	0	0	0	0	0	0	0	0	0	0	0	0	0	1	1	1	1
52	1	1	105	5.3	1.3	4.9	12.3	1.2	4.6	11.79	150	1	1	1	23	0	0	1	0	0	0	0	0	0	0	0	0	0	0	0	0	1	1	1	1
72	1	1	86	6.4	1.46	4.08	11.6	1.19	4.18	11	150	1	1	1	27	0	1	1	0	0	1	1	0	0	0	0	0	0	0	0	0	1	1	1	1
79	1	2	113	5.9	1.49	4.3	14.8	1.19	5.36	10.86	150	1	1	1	21	0	1	0	0	1	0	1	0	0	0	0	0	0	0	0	0	1	1	1	1
65	1	2	108	6.1	0.7	4.18	11.78	1.17	4.15	10.57	150	1	1	1	23	0	0	0	0	0	0	1	0	0	0	0	0	0	0	0	0	1	1	1	1
62	1	3	88	6.4	1.4	3.6	10.6	1.16	4.68	10.09	150	1	1	1	24	0	1	1	0	0	1	0	0	0	0	0	0	0	0	0	0	1	1	1	1
63	1	1	111	6.2	0.65	5	15.17	1.15	5	11.7	150	1	1	1	25	0	1	1	0	0	0	0	0	0	0	0	0	0	0	0	0	1	1	1	1
63	1	3	70	6.2	1.3	3.9	14.5	1.1	4.8	9.57	150	1	1	1	27	0	1	1	0	0	0	0	0	0	0	0	0	0	0	0	0	1	1	1	1
70	1	3	73	6.4	1.14	3.8	12.25	1.09	4.48	12.7	150	1	2	1	21	0	1	1	0	0	1	1	0	0	0	0	0	0	0	0	0	1	1	1	1
64	1	2	71	6.3	0.54	5.38	13.68	1.09	4.46	12.3	150	1	2	1	21	0	0	0	0	0	0	0	0	0	0	0	0	0	0	0	0	1	1	1	1
68	1	1	76	5.2	1.29	5.42	10.01	1.08	5.3	15.41	150	1	2	1	26	0	1	0	0	0	0	1	0	0	0	0	0	0	0	0	0	1	1	1	1
68	1	1	76	5.2	1.29	5.42	10.01	1.08	5.3	15.41	150	1	2	1	26	0	1	0	0	0	0	1	0	0	0	0	0	0	0	0	0	1	1	1	1
50	1	1	93	6.4	1.45	5.06	10.39	1.07	5.39	10.03	150	1	1	1	21	0	0	0	0	0	0	0	0	0	0	0	0	0	0	0	0	1	1	1	1
64	1	1	90	6.3	1.4	6.29	11.02	1.06	4.7	10.38	150	1	1	1	26	0	0	0	0	0	0	0	0	0	0	0	0	0	0	0	0	1	1	1	1
77	1	1	83	5.4	1.49	3.33	13.42	1.06	3.6	12.8	150	1	1	1	21	0	0	1	0	0	0	1	0	0	0	0	0	0	0	0	0	1	1	1	1
73	1	3	106	6	1.48	4	10.53	1.03	4.43	10.46	150	1	1	1	27	0	1	1	0	0	1	1	0	0	0	0	0	0	0	0	0	1	1	1	1
60	1	1	82	5.7	0.79	4.76	12.3	1	5.76	11.42	150	1	1	1	17	0	0	0	0	1	0	0	0	0	0	0	0	0	0	0	0	1	1	1	1
63	1	1	96	6.2	1.29	4.67	12.9	0.95	4.6	12.84	150	1	1	1	24	0	1	1	0	0	0	0	0	0	0	0	0	0	0	0	0	1	1	1	1
63	1	1	96	6.2	1.29	4.67	12.9	0.95	4.6	12.84	150	1	1	1	21	0	0	0	0	0	0	0	0	0	0	0	0	0	0	0	0	1	1	1	1
64	1	3	83	9.5	0.94	5.77	12.13	0.94	5.1	11.2	150	1	2	1	31	1	1	0	1	0	0	0	0	0	0	0	0	0	0	0	0	1	1	1	1
64	1	3	83	9.5	0.94	5.77	12.13	0.94	5.1	11.2	150	1	2	1	29	0	1	0	1	0	0	0	0	0	0	0	0	0	0	0	0	1	1	1	1
71	2	3	60	5.6	0.46	4.6	13.76	0.93	4.85	12	150	1	2	1	16	0	0	1	0	1	0	1	0	0	0	0	0	0	0	0	0	1	1	1	1
40	1	1	77	6.4	0.82	5.09	13.34	0.92	4.54	10.21	150	1	1	1	26	0	0	0	0	0	0	0	0	0	0	0	0	0	0	0	0	1	1	1	1
65	1	2	75	5.6	1.26	4.42	14.35	0.92	4.16	14.04	150	1	2	1	21	0	0	1	0	1	0	1	0	0	0	0	0	0	0	0	0	1	1	1	1
74	1	2	95	8.7	1.98	4.63	10.79	0.87	5.8	14.5	150	1	1	1	21	0	0	0	1	1	0	1	0	0	0	0	0	0	0	0	0	1	1	1	1
78	1	2	41	4.57	0.41	4.57	9.17	0.85	3.98	12.2	150	1	1	1	26	0	1	0	0	0	0	1	0	0	0	0	0	0	0	0	0	1	1	1	1
78	1	2	41	4.57	0.41	4.57	9.17	0.85	3.98	12.2	150	1	1	1	25	0	1	0	0	0	0	1	0	0	0	0	0	0	0	0	0	1	1	1	1
46	1	1	75	5.7	1.23	4.85	7.47	0.84	4.98	9.28	150	1	1	1	24	0	1	1	0	0	1	0	0	0	0	0	0	0	0	0	0	1	1	1	1
46	1	1	75	5.7	1.23	4.85	7.47	0.84	4.98	9.28	150	1	1	1	24	0	1	0	0	0	0	0	0	0	0	0	0	0	0	0	0	1	1	1	1
54	1	2	97	5.7	2.26	5.18	10.03	0.83	5.5	11.06	150	1	1	1	25	0	1	1	0	0	1	0	0	0	0	0	0	0	0	0	0	1	1	1	1
54	1	2	97	5.7	2.26	5.18	10.03	0.83	5.5	11.06	150	1	1	1	25	0	1	0	0	0	0	0	0	0	0	0	0	0	0	0	0	1	1	1	1
61	1	1	111	6.4	0.53	3.9	11.6	0.82	3.96	13.66	150	1	1	1	30	0	0	0	1	1	0	0	0	0	0	0	0	0	0	0	0	1	1	1	1
54	1	2	64	6	0.9	4.9	13.1	0.81	5.1	12.5	150	1	1	1	24	0	1	1	0	0	1	0	0	0	0	0	0	0	0	0	0	1	1	1	1
70	1	2	77	8.6	0.9	3.8	11.5	0.8	5.58	10.58	150	1	1	1	23	0	0	0	1	1	0	1	0	0	0	0	0	0	0	0	0	1	1	1	1
60	1	2	94	5.7	1	5.7	10.7	0.79	4.76	13	150	1	2	1	23	0	0	0	0	1	0	0	0	0	0	0	0	0	0	0	0	1	1	1	1
71	1	3	81	5.6	0.68	5.36	14.5	0.74	3.72	12.1	150	1	2	1	21	0	0	1	0	1	0	1	0	0	0	0	0	0	0	0	0	1	1	1	1
54	2	1	53	6	0.45	5.46	11.57	0.73	6.19	8.68	150	1	1	1	21	0	1	1	0	0	1	0	0	0	0	0	0	0	0	0	0	1	1	1	1
54	2	1	53	6	0.45	5.46	11.57	0.73	6.19	8.68	150	1	1	1	21	0	1	0	0	0	0	0	0	0	0	0	0	0	0	0	0	1	1	1	1
68	1	3	109	6.4	1	4.73	20.2	0.71	5.46	14.9	150	1	1	1	27	0	0	0	1	1	0	1	0	0	0	0	0	0	0	0	0	1	1	1	1
54	1	1	77	5.9	1.77	4.46	9.9	0.67	4.18	12.78	150	1	1	1	25	0	0	0	0	0	0	0	0	0	0	0	0	0	0	0	0	1	1	1	1
61	1	3	111	6.2	0.53	4.4	11.7	0.65	4.27	11.07	150	1	1	1	25	0	1	1	0	0	0	0	0	0	0	0	0	0	0	0	0	1	1	1	1
61	1	3	111	6.2	0.53	4.4	11.17	0.65	4.27	11.07	150	1	1	1	25	0	1	1	0	0	0	0	0	0	0	0	0	0	0	0	0	1	1	1	1
66	1	3	89	6	1	2.99	11	0.65	4.62	11.45	150	1	1	1	24	0	1	1	0	0	1	1	0	0	0	0	0	0	0	0	0	1	1	1	1
69	2	2	60	6.2	1.18	4.29	12.57	0.62	5.05	13.15	150	1	1	1	21	0	1	1	0	0	0	1	0	0	0	0	0	0	0	0	0	1	1	1	1
79	1	3	79	6.1	1.3	4.5	14.48	0.6	4.69	13	150	1	2	1	21	0	0	0	0	0	0	1	0	0	0	0	0	0	0	0	0	1	1	1	1
72	2	2	76	6	1	4.65	9.82	0.55	4.36	12.3	150	1	2	1	21	0	1	1	0	0	1	1	0	0	0	0	0	0	0	0	0	1	1	1	1
56	1	2	57	5.2	0.51	4.99	11.3	0.51	4.56	10.44	150	1	1	1	29	0	1	0	0	0	0	0	0	0	0	0	0	0	0	0	0	1	1	1	1
56	1	2	57	5.2	0.51	4.99	11.3	0.51	4.56	10.44	150	1	1	1	29	0	1	0	0	0	0	0	0	0	0	0	0	0	0	0	0	0	1	1	1
60	1	1	60	6.4	0.59	6.26	10.9	0.49	5.97	11	150	1	1	1	26	0	1	1	0	0	1	0	0	0	0	0	0	0	0	0	0	0	1	1	1
46	1	1	188	6.4	0.58	5.62	16.97	0.49	4.56	16.3	150	1	1	1	28	0	0	0	1	0	0	0	0	0	0	0	0	0	0	0	0	0	1	1	1
56	1	1	78	5.7	0.44	5.3	12.09	0.46	4.39	11.95	150	1	1	1	23	0	0	0	0	1	0	0	0	0	0	0	0	0	0	0	0	0	0	1	1
37	1	2	76	8.7	1.6	5.88	11.5	3.45	5.25	13.64	150	1	2	2	21	0	1	0	1	1	0	0	0	0	0	0	0	0	0	0	0	1	1	1	1
70	2	2	80	8.6	3.8	4.29	13.19	3.03	4.49	10.96	150	1	2	2	23	0	1	0	1	1	0	1	0	0	0	0	0	0	0	0	0	1	1	1	1
68	1	2	62	6	1	5	10.8	1.24	4.64	10.78	150	1	1	2	21	0	1	0	0	1	0	1	0	0	0	0	0	0	0	0	0	1	1	1	1
82	1	2	87	5.9	1.7	4.13	13.86	0.71	3.89	12	150	1	1	2	25	0	1	0	0	1	0	1	0	0	0	0	0	0	0	0	0	1	1	1	1
67	2	3	56	5.5	0.78	4.1	12.8	27	4.86	12.17	150	1	1	2	21	0	1	0	0	1	0	1	0	0	0	0	0	0	0	0	0	0	0	1	1
60	2	3	70	5.5	2.57	4.33	15.21	0.04	5.2	31.28	150	1	1	2	27	0	1	0	0	1	0	0	0	0	0	0	0	0	0	0	0	1	1	1	1
71	1	1	97	6.4	2.19	3.76	11.96	4.54	5.05	11.69	160	1	2	1	31	1	0	0	1	1	0	1	0	0	0	0	0	0	0	0	0	1	1	1	1
66	2	1	44	5.3	3.47	4.73	14.05	4.41	4.6	14.82	160	1	2	1	16	0	1	0	0	0	0	1	0	0	0	0	0	0	0	0	0	1	1	1	1
66	2	1	44	5.3	3.47	4.73	14.05	4.41	4.6	14.82	160	1	2	1	16	0	1	0	0	0	0	1	0	0	0	0	0	0	0	0	0	1	1	1	1
66	2	1	44	5.3	3.47	4.7	14.05	4.4	4.6	14.82	160	1	2	1	16	0	1	0	0	0	0	1	0	0	0	0	0	0	0	0	0	1	1	1	1
66	2	1	44	5.3	3.47	4.7	14.05	4.4	4.6	14.82	160	1	2	1	16	0	1	0	0	0	0	1	0	0	0	0	0	0	0	0	0	1	1	1	1
66	1	1	70	6.1	3.13	4.6	13.89	4.34	4.45	14.3	160	1	2	1	18	0	0	0	0	0	0	1	0	0	0	0	0	0	0	0	0	1	1	1	1
78	1	1	64.8	6.1	4.47	4.58	11.14	4.25	4.68	9.56	160	1	2	1	21	0	1	1	0	0	0	1	0	0	0	0	0	0	0	0	0	1	1	1	1
62	2	1	62	5.7	2.34	5.2	11	4.12	5.12	12.07	160	1	2	1	24	0	0	0	0	1	0	0	0	0	0	0	0	0	0	0	0	1	1	1	1
59	2	1	50	6.4	4.2	4.8	11.9	3.63	4.46	11	160	1	1	1	31	1	0	0	1	1	0	0	0	0	0	0	0	0	0	0	0	1	1	1	1
59	1	1	65	5.3	2.89	4.42	11.9	3.2	4.63	9.88	160	1	1	1	24	0	0	1	0	0	0	0	0	0	0	0	0	0	0	0	0	1	1	1	1
74	1	3	89	6.3	4	5.19	12.7	3.09	3	5.73	160	1	1	1	21	0	0	0	0	1	0	1	0	0	0	0	0	0	0	0	0	1	1	1	1
60	1	3	77	6	1.38	3.67	7.8	3.04	4.34	10.05	160	1	1	1	24	0	1	1	0	0	1	0	0	0	0	0	0	0	0	0	0	1	1	1	1
61	1	1	88	6.4	1.4	4.1	9.1	2.9	4.6	10.82	160	1	1	1	21	0	1	0	0	0	0	0	0	0	0	0	0	0	0	0	0	1	1	1	1
61	1	1	88	6.4	1.4	4.1	9.1	2.9	4.6	10.82	160	1	1	1	21	0	1	0	0	0	0	0	0	0	0	0	0	0	0	0	0	1	1	1	1
54	1	3	90	6	2	5.47	13.07	2.75	4.56	11.43	160	1	1	1	24	0	1	1	0	0	0	0	0	0	0	0	0	0	0	0	0	1	1	1	1
39	1	1	80	6.1	1.79	5.79	11.7	2.65	5.37	11.57	160	1	1	1	22	0	0	0	0	0	0	0	0	0	0	0	0	0	0	0	0	1	1	1	1
59	1	2	53	6	5.65	4.5	6.75	2.6	4.6	9.8	160	1	1	1	21	0	1	1	0	0	0	0	0	0	0	0	0	0	0	0	0	1	1	1	1
59	1	2	53	6	5.65	4.5	6.75	2.6	4.6	9.8	160	1	1	1	17	0	1	0	0	0	0	0	0	0	0	0	0	0	0	0	0	1	1	1	1
53	1	3	103	6.4	1.48	4.68	14.2	2.42	6.46	12.24	160	1	1	1	27	0	0	0	1	1	0	0	0	0	0	0	0	0	0	0	0	1	1	1	1
67	2	1	68	5.9	1.66	5.3	9.59	2.35	4.66	10.08	160	1	1	1	23	0	1	1	0	0	0	1	0	0	0	0	0	0	0	0	0	1	1	1	1
82	1	1	152	6.4	2.53	4.99	10.34	2.32	4.25	8.23	160	1	1	1	27	0	0	0	1	1	0	1	0	0	0	0	0	0	0	0	0	1	1	1	1
71	2	1	57	8.5	1.65	4.37	9.97	2.3	4.68	10.19	160	1	1	1	21	0	0	0	1	1	0	1	0	0	0	0	0	0	0	0	0	1	1	1	1
69	1	1	74	5.7	2.42	5.08	13.4	2.21	4.8	12.2	160	1	1	1	25	0	0	0	0	1	0	1	0	0	0	0	0	0	0	0	0	1	1	1	1
75	1	1	89	5.9	2.02	4.87	10.2	2.16	5.03	10.63	160	1	1	1	26	0	0	0	0	0	0	1	0	0	0	0	0	0	0	0	0	1	1	1	1
65	1	1	71	6.8	1.48	5	11.3	2.13	5.67	13.5	160	1	1	1	21	0	0	0	1	1	0	1	0	0	0	0	0	0	0	0	0	1	1	1	1
61	1	3	78	6.1	1.2	6.06	11.4	2.12	5.56	13.6	160	1	1	1	25	0	1	0	0	0	0	0	0	0	0	0	0	0	0	0	0	1	1	1	1
61	1	1	78	6.1	1.2	6.06	11.4	2.12	5.56	13.6	160	1	1	1	25	0	1	0	0	0	0	0	0	0	0	0	0	0	0	0	0	1	1	1	1
61	1	3	78	6.1	1.2	6.06	11.4	2.12	5.56	13.6	160	1	1	1	25	0	1	0	0	0	0	0	0	0	0	0	0	0	0	0	0	1	1	1	1
61	1	1	78	6.1	1.2	6.06	11.4	2.12	5.56	13.6	160	1	1	1	25	0	1	0	0	0	0	0	0	0	0	0	0	0	0	0	0	1	1	1	1
46	1	1	85	6.3	1.5	5.2	11.1	2.1	4.65	12.2	160	1	1	1	24	0	0	0	0	0	0	0	0	0	0	0	0	0	0	0	0	1	1	1	1
64	1	3	64	6.1	2.44	3.68	14.07	2.09	3.87	11.66	160	1	1	1	22	0	1	1	0	0	0	0	0	0	0	0	0	0	0	0	0	1	1	1	1
70	2	1	68	5.9	1.14	4.2	11.7	2.08	5.04	12.5	160	1	1	1	26	0	1	1	0	0	0	1	0	0	0	0	0	0	0	0	0	1	1	1	1
61	2	1	75	5.7	2.59	4.58	11.19	1.96	4.34	11.76	160	1	1	1	22	0	0	0	0	1	0	0	0	0	0	0	0	0	0	0	0	1	1	0	1
71	1	1	51	6.1	2.75	4.93	11.8	1.94	4.83	9.58	160	1	1	1	16	0	1	1	0	0	0	1	0	0	0	0	0	0	0	0	0	1	1	1	1
43	1	2	76	6.1	2	5.7	12.89	1.9	4.59	9.53	160	1	1	1	24	0	0	0	0	0	0	0	0	0	0	0	0	0	0	0	0	1	1	1	1
69	1	1	85	6.4	3.5	5.17	10.3	1.85	4.6	8.4	160	1	1	1	30	1	0	0	1	1	0	1	0	0	0	0	0	0	0	0	0	1	1	1	1
58	1	3	57	8.5	1.26	4.28	9.54	1.8	4.49	10.2	160	1	1	1	24	0	0	0	1	1	0	0	0	0	0	0	0	0	0	0	0	1	1	1	1
47	2	1	72	5.9	2.32	5.52	11.5	1.8	5.1	10.4	160	1	1	1	21	0	0	0	0	0	0	0	0	0	0	0	0	0	0	0	0	1	1	1	1
63	1	1	40	5.9	3.38	6	9.9	1.76	4.26	9.5	160	1	1	1	24	0	0	0	0	0	0	0	0	0	0	0	0	0	0	0	0	1	1	1	1
73	2	1	73	6.1	1.52	4.58	12.72	1.75	5.3	13.06	160	1	1	1	24	0	1	1	0	0	0	1	0	0	0	0	0	0	0	0	0	1	1	1	1
70	1	3	86	6.1	1.5	4.8	12.56	1.73	4.32	11.65	160	1	1	1	25	0	1	1	0	0	0	1	0	0	0	0	0	0	0	0	0	1	1	1	1
53	1	3	65	6.3	1.7	3.9	8.6	1.7	4.9	9.75	160	1	1	1	21	0	0	0	0	1	0	0	0	0	0	0	0	0	0	0	0	1	1	1	1
62	2	1	54	5.9	2.34	4.49	11.6	1.69	4.95	12	160	1	2	1	21	0	1	1	0	0	0	0	0	0	0	0	0	0	0	0	0	1	1	1	1
62	1	3	80	6.3	5.42	4.36	10.75	1.65	4.34	9.75	160	1	1	1	28	0	1	0	0	0	0	0	0	0	0	0	0	0	0	0	0	1	1	1	1
62	1	3	80	6.3	5.42	4.36	10.75	1.65	4.34	9.75	160	1	1	1	28	0	1	0	0	0	0	0	0	0	0	0	0	0	0	0	0	1	1	1	1
66	1	1	96	5.9	2.12	5.7	10.4	1.57	4.5	9.3	160	1	1	1	23	0	0	0	0	0	0	1	0	0	0	0	0	0	0	0	0	1	1	1	1
65	1	1	77	5.7	1.98	5.43	8.99	1.57	4.06	8.87	160	1	1	1	26	0	0	0	0	1	0	1	0	0	0	0	0	0	0	0	0	1	1	1	1
63	1	2	92	8.5	0.39	4.56	14.9	1.54	4.67	12.8	160	1	1	1	25	0	0	0	1	1	0	0	0	0	0	0	0	0	0	0	0	1	1	1	1
50	1	1	71	6.3	0.79	4.89	11.25	1.44	4.78	13.9	160	1	1	1	24	0	1	1	0	0	1	0	0	0	0	0	0	0	0	0	0	1	1	1	1
52	1	1	69	5.3	1.12	4.58	11.5	1.42	4.8	9.56	160	1	1	1	24	0	0	1	0	0	0	0	0	0	0	0	0	0	0	0	0	1	1	1	1
45	1	3	89	5.3	0.76	5.37	9.7	1.4	4.97	11.4	160	1	1	1	21	0	0	1	0	0	0	0	0	0	0	0	0	0	0	0	0	1	1	1	1
62	1	2	88	5.9	1.5	5.07	10.2	1.36	5.16	9.45	160	1	2	1	23	0	0	0	0	0	0	0	0	0	0	0	0	0	0	0	0	1	1	1	1
68	1	1	74	6.1	0.92	4.8	11.02	1.35	5.15	10.44	160	1	2	1	31	1	1	1	0	0	0	1	0	0	0	0	0	0	0	0	0	1	1	1	1
63	1	1	70	5.9	1.22	5.3	9.59	1.35	4.8	10.25	160	1	2	1	23	0	1	1	0	0	0	0	0	0	0	0	0	0	0	0	0	1	1	1	1
51	1	3	74	5.6	1.48	4.5	12.8	1.3	5.23	14.5	160	1	2	1	28	0	0	1	0	1	0	0	0	0	0	0	0	0	0	0	0	1	1	1	1
70	1	3	79	5.3	0.86	5.16	11.9	1.3	5.4	15	160	1	1	1	23	0	0	1	0	0	0	1	0	0	0	0	0	0	0	0	0	1	1	1	1
49	1	2	71	5.9	0.8	4.68	9.68	1.29	4.7	12.1	160	1	1	1	25	0	1	1	0	0	0	0	0	0	0	0	0	0	0	0	0	1	1	1	1
72	1	3	67	5.3	1.6	4.7	14.2	1.29	5.03	13.1	160	1	1	1	25	0	0	1	0	0	0	1	0	0	0	0	0	0	0	0	0	1	1	1	1
56	1	1	84	6.4	0.83	5.2	12.45	1.27	4.45	12.1	160	1	2	1	26	0	1	1	1	0	0	0	0	0	0	0	0	0	0	0	0	1	1	1	1
56	1	1	84	6.4	0.83	5.2	12.45	1.27	4.45	12.1	160	1	2	1	26	0	1	0	1	0	0	0	0	0	0	0	0	0	0	0	0	1	1	1	1
73	2	1	66	6.3	1.04	4	15.69	1.26	3.63	12	160	1	1	1	21	0	0	0	0	1	0	1	0	0	0	0	0	0	0	0	0	1	1	1	1
71	1	3	78	6.8	1.38	4.24	15	1.25	4.92	11.56	160	1	1	1	26	0	0	0	1	1	0	1	0	0	0	0	0	0	0	0	0	1	1	1	1
32	1	3	94	6.4	0.82	4.17	12.6	1.24	5.6	13.98	160	1	1	1	21	0	0	0	1	1	0	0	0	0	0	0	0	0	0	0	0	1	1	1	1
60	1	1	61	6.1	0.48	4	9.05	1.23	5.6	12.1	160	1	1	1	25	0	0	0	0	0	0	0	0	0	0	0	0	0	0	0	0	1	1	1	1
68	1	1	50	8.5	0.7	4.56	11.38	1.2	5.05	11.33	160	1	1	1	31	1	0	0	1	1	0	1	0	0	0	0	0	0	0	0	0	1	1	1	1
82	1	1	117	6.1	1.62	3.76	11.2	1.19	4.02	13	160	1	1	1	24	0	0	0	0	0	0	1	0	0	0	0	0	0	0	0	0	1	1	1	1
48	1	1	69	5.9	1	5.89	13.16	1.13	5.52	14.16	160	1	1	1	25	0	1	1	0	0	0	0	0	0	0	0	0	0	0	0	0	1	1	1	1
48	1	1	69	5.9	1	5.89	13.16	1.13	5.52	14.16	160	1	1	1	25	0	1	0	0	0	0	0	0	0	0	0	0	0	0	0	0	1	1	1	1
67	1	1	89	6.1	2.28	4.08	13.9	1.12	4.85	12.3	160	1	1	1	29	0	0	0	0	0	0	1	0	0	0	0	0	0	0	0	0	1	1	1	1
64	1	2	71	6.3	0.54	5.38	13.68	1.09	4.46	12.3	160	1	2	1	22	0	1	1	0	0	1	0	0	0	0	0	0	0	0	0	0	1	1	1	1
49	1	1	73	6.4	1.3	4.1	15.3	1.08	4.74	15.9	160	1	2	1	22	0	1	1	0	0	1	0	0	0	0	0	0	0	0	0	0	1	1	1	1
50	1	1	93	6.4	1.45	5.06	10.39	1.07	5.39	10.03	160	1	2	1	21	0	1	1	0	0	1	0	0	0	0	0	0	0	0	0	0	1	1	1	1
52	1	1	68	5.7	0.63	4.94	11	1.03	4.6	11.29	160	1	1	1	18	0	0	0	0	1	0	0	0	0	0	0	0	0	0	0	0	1	1	1	1
56	1	1	87	6.4	1.28	5.5	12.23	1	4.72	11.42	160	1	1	1	25	0	0	0	1	1	0	0	0	0	0	0	0	0	0	0	0	1	1	1	1
67	1	1	85	11.2	0.7	4.8	11.5	0.96	4.56	12.46	160	1	2	1	21	0	1	1	1	0	0	1	0	0	0	0	0	0	0	0	0	1	1	1	1
67	1	1	85	11.2	0.7	4.8	11.5	0.96	4.56	12.46	160	1	2	1	21	0	1	0	1	0	0	1	0	0	0	0	0	0	0	0	0	1	1	1	1
59	1	1	80	8.5	1.19	4.49	12.8	0.95	4.6	10.09	160	1	1	1	25	0	0	0	1	1	0	0	0	0	0	0	0	0	0	0	0	1	1	1	1
46	1	3	57	5.3	0.49	4.19	10.5	0.95	5.12	13.05	160	1	1	1	29	0	0	1	0	0	0	0	0	0	0	0	0	0	0	0	0	1	1	1	1
69	1	3	90	5.6	1.3	3.92	9.98	0.94	5.06	12.5	160	1	2	1	29	0	0	1	0	1	0	1	0	0	0	0	0	0	0	0	0	1	1	1	1
69	1	3	90	5.6	1.3	3.9	9.98	0.94	5.06	12.5	160	1	2	1	25	0	0	1	0	1	0	1	0	0	0	0	0	0	0	0	0	1	1	1	1
40	1	1	77	6.4	0.82	5.09	13.34	0.92	4.54	10.21	160	1	1	1	27	0	1	1	0	0	1	0	0	0	0	0	0	0	0	0	0	1	1	1	1
54	1	1	76	5.6	0.76	5.03	14	0.92	4.2	13.3	160	1	2	1	24	0	0	1	0	1	0	0	0	0	0	0	0	0	0	0	0	1	1	1	1
66	2	1	67	6.4	2.07	4.8	9.7	0.87	5.38	12.4	160	1	1	1	24	0	0	0	1	1	0	1	0	0	0	0	0	0	0	0	0	1	1	1	1
62	1	2	85	5.9	1.52	6.26	12.4	0.86	6.73	14.4	160	1	1	1	26	0	0	0	0	0	0	0	0	0	0	0	0	0	0	0	0	1	1	1	1
46	2	1	56	5.9	1.42	4.09	13.7	0.82	5.23	12.9	160	1	1	1	22	0	1	1	0	0	0	0	0	0	0	0	0	0	0	0	0	1	1	1	1
46	2	1	56	5.9	1.42	4.09	13.7	0.82	5.23	12.9	160	1	1	1	22	0	1	0	0	0	0	0	0	0	0	0	0	0	0	0	0	1	1	1	1
72	1	1	99	5.3	0.83	5.15	10.97	0.8	4.45	11.49	160	1	1	1	22	0	0	1	0	0	0	1	0	0	0	0	0	0	0	0	0	1	1	1	1
65	1	1	78	6.1	1.47	5.26	14	0.77	5	13.3	160	1	2	1	21	0	0	0	0	0	0	1	0	0	0	0	0	0	0	0	0	1	1	1	1
59	1	3	69	6.2	0.4	4.5	13.24	0.75	4.16	10.09	160	1	1	1	21	0	1	0	0	0	0	0	0	0	0	0	0	0	0	0	0	1	1	1	1
59	1	3	69	6.2	0.4	4.5	13.24	0.75	4.16	10.09	160	1	1	1	21	0	1	0	0	0	0	0	0	0	0	0	0	0	0	0	0	1	1	1	1
80	1	1	78	5.9	1.01	4.11	11.7	0.75	4.1	11.1	160	1	1	1	23	0	0	0	0	0	0	1	0	0	0	0	0	0	0	0	0	1	1	1	1
59	2	3	61	8.5	1.26	4.8	12.69	0.73	4.67	9.26	160	1	1	1	25	0	0	0	1	1	0	0	0	0	0	0	0	0	0	0	0	1	1	1	1
79	1	3	79	6.1	1.3	4.5	14.48	0.6	4.69	13	160	1	2	1	20	0	1	1	0	0	0	1	0	0	0	0	0	0	0	0	0	1	1	1	1
49	1	2	58	5.6	0.36	4.37	13.6	0.46	4.7	12.2	160	1	2	1	26	0	0	1	0	1	0	0	0	0	0	0	0	0	0	0	0	0	0	1	1
65	1	1	47	8.5	2.09	5.43	10.5	5.59	5.16	12.93	160	1	1	1	27	0	0	0	1	1	0	1	1	0	0	0	1	0	1	0	1	1	1	1	1
49	1	1	63	6.3	3.88	4.48	9.09	6.33	4.95	10.9	160	1	1	1	27	0	0	0	0	0	0	0	1	0	0	1	0	1	0	0	1	1	1	1	1
78	1	2	89	7.9	2.79	5.07	10.53	3.83	5.3	13.3	160	1	2	2	24	0	1	0	1	1	0	1	0	0	0	0	0	0	0	0	0	1	1	1	1
56	1	3	104	5.3	0.87	4.22	10.06	1.99	5.01	9.58	160	1	1	2	25	0	1	0	0	1	0	0	0	0	0	0	0	0	0	0	0	1	1	1	1
56	1	3	104	5.3	0.87	4.22	10.06	1.99	5	9.58	160	1	1	2	25	0	1	0	0	1	0	0	0	0	0	0	0	0	0	0	0	1	1	1	1
77	1	3	72	5.5	2.35	3.16	11.5	22.2	4.15	12.1	160	1	1	2	23	0	1	0	0	1	0	1	1	0	0	1	0	1	0	0	1	0	0	1	1
57	1	1	94	5.2	1.39	4.59	10.72	1.46	4.7	12.89	170	1	1	2	30	1	1	0	0	1	0	0	0	0	0	0	0	0	0	0	0	1	1	1	1
66	1	1	70	6.1	3.13	4.6	13.89	4.34	4.45	14.3	180	1	2	1	16	0	1	1	0	0	0	1	0	0	0	0	0	0	0	0	0	1	1	1	1
55	1	2	120	6	5.7	4.6	12.1	3.09	4.64	16.1	180	1	1	1	24	0	1	0	0	0	0	0	0	0	0	0	0	0	0	0	0	1	1	1	1
69	1	1	71	5.6	1.2	4.68	8.66	3.04	4.56	10.3	180	1	1	1	24	0	1	0	0	0	0	1	0	0	0	0	0	0	0	0	0	1	1	1	1
39	1	1	80	6.1	1.79	5.79	11.7	2.65	5.37	11.57	180	1	1	1	22	0	1	1	0	0	0	0	0	0	0	0	0	0	0	0	0	1	1	1	1
65	2	1	62	6.1	1.76	5.6	13.8	2.27	5.85	16.3	180	1	1	1	29	0	0	0	0	0	0	1	0	0	0	0	0	0	0	0	0	1	1	1	1
57	1	3	73	4.1	2.05	4.7	9.49	2.24	4.9	11.13	180	1	1	1	25	0	1	0	0	0	0	0	0	0	0	0	0	0	0	0	0	1	1	1	1
73	1	2	90	6.1	2.45	4.8	11.52	2.21	4.82	11.9	180	1	1	1	23	0	0	0	0	0	0	1	0	0	0	0	0	0	0	0	0	1	1	1	1
70	1	1	67	5.3	1.68	4.1	9.08	2.15	4.35	10.5	180	1	1	1	17	0	0	1	0	0	0	1	0	0	0	0	0	0	0	0	0	1	1	1	1
64	1	2	80	5.3	2	3.56	12.98	2.13	5.76	13.1	180	1	1	1	22	0	0	1	0	0	0	0	0	0	0	0	0	0	0	0	0	1	1	1	1
64	1	2	106	5.3	2.01	3.56	12.98	2.13	5.76	13.1	180	1	1	1	22	0	0	1	0	0	0	0	0	0	0	0	0	0	0	0	0	1	1	1	1
58	1	1	69	6.1	1.86	4.75	12.7	1.96	4.98	11.84	180	1	1	1	25	0	0	0	0	0	0	0	0	0	0	0	0	0	0	0	0	1	1	0	1
43	1	2	76	6.1	2	5.7	12.89	1.9	4.59	9.53	180	1	1	1	24	0	1	1	0	0	0	0	0	0	0	0	0	0	0	0	0	1	1	1	1
63	1	2	71	7.8	2.32	4.09	11.74	1.75	5.1	8.68	180	1	2	1	21	0	1	0	1	0	0	0	0	0	0	0	0	0	0	0	0	1	1	1	1
69	1	1	66	5.2	1.58	4.28	12.85	1.57	4.19	11.2	180	1	1	1	24	0	0	1	0	0	0	1	0	0	0	0	0	0	0	0	0	1	1	1	1
69	1	2	80	6.1	0.8	5.6	11.6	1.5	5.2	11.8	180	1	2	1	26	0	0	0	0	0	0	1	0	0	0	0	0	0	0	0	0	1	1	1	1
30	1	2	77	5.6	0.88	5.07	11.03	1.5	5.63	12	180	1	2	1	25	0	0	1	0	0	0	0	0	0	0	0	0	0	0	0	0	1	1	1	1
39	1	3	109	14.7	0.49	4.4	10.19	1.4	4.9	16.05	180	1	1	1	24	0	0	1	1	0	0	0	0	0	0	0	0	0	0	0	0	1	1	1	1
68	1	2	76	9.8	2	4.6	11.6	1.4	4.2	11.6	180	1	2	1	24	0	1	0	1	0	0	1	0	0	0	0	0	0	0	0	0	1	1	1	1
56	1	3	76	6.1	1.32	4.8	11.1	1.4	3.7	9.79	180	1	1	1	22	0	0	0	0	0	0	0	0	0	0	0	0	0	0	0	0	1	1	1	1
62	2	3	75	7.5	0.79	4.5	10.95	1.39	4.69	11.2	180	1	2	1	24	0	1	0	1	0	0	0	0	0	0	0	0	0	0	0	0	1	1	1	1
53	1	1	85	5.3	1.54	4.94	12.9	1.39	5.45	12.49	180	1	1	1	21	0	0	1	0	0	0	0	0	0	0	0	0	0	0	0	0	1	1	1	1
61	2	1	51	11.5	1.02	5.49	9.5	1.3	4.9	10.07	180	1	2	1	25	0	1	0	1	0	0	0	0	0	0	0	0	0	0	0	0	1	1	1	1
60	1	1	61	6.1	0.48	4	9.05	1.23	5.6	12.1	180	1	1	1	25	0	1	1	0	0	0	0	0	0	0	0	0	0	0	0	0	1	1	1	1
82	1	1	117	6.1	1.62	3.76	11.2	1.19	4.02	13	180	1	1	1	24	0	1	1	0	0	0	1	0	0	0	0	0	0	0	0	0	1	1	1	1
65	1	2	108	6.1	0.7	4.18	11.78	1.17	4.15	10.57	180	1	1	1	21	0	1	1	0	0	0	1	0	0	0	0	0	0	0	0	0	1	1	1	1
67	1	1	89	6.1	2.28	4.08	13.9	1.12	4.85	12.3	180	1	1	1	28	0	1	1	1	0	0	1	0	0	0	0	0	0	0	0	0	1	1	1	1
63	1	3	63	5.3	3.82	5.99	9.82	1.08	5.56	11.04	180	1	2	1	22	0	0	1	0	0	0	0	0	0	0	0	0	0	0	0	0	1	1	1	1
59	1	1	111	6.1	1.5	4.4	14.98	0.98	5.4	12.15	180	1	1	1	28	0	0	0	0	0	0	0	0	0	0	0	0	0	0	0	0	1	1	1	1
67	1	1	123	6.1	1.24	4.68	14.9	0.96	4.5	14.56	180	1	1	1	27	0	0	0	0	0	0	1	0	0	0	0	0	0	0	0	0	1	1	1	1
62	1	1	60	6.1	1.5	4.7	10.9	0.9	5.06	12.1	180	1	1	1	25	0	0	0	1	0	0	0	0	0	0	0	0	0	0	0	0	1	1	1	1
65	1	1	78	6.1	1.47	5.26	14	0.77	5	13.3	180	1	2	1	21	0	1	1	0	0	0	1	0	0	0	0	0	0	0	0	0	1	1	1	1
61	2	3	76	6.3	1.45	4.6	13.9	0.72	4.3	11	180	1	1	1	18	0	1	0	1	0	0	0	0	0	0	0	0	0	0	0	0	1	1	1	1
60	1	2	60	5.3	2.12	5.09	12.62	0.64	5.42	14.34	180	1	1	1	26	0	0	1	0	0	0	0	0	0	0	0	0	0	0	0	0	1	1	1	1
54	1	1	75	6.1	1.03	5.3	11	0.42	5.44	12.1	180	1	1	1	23	0	0	0	0	0	0	0	0	0	0	0	0	0	0	0	0	0	0	1	1
54	1	1	75	6.1	1.03	5.3	11	0.42	5.44	12.1	180	1	1	1	21	0	1	1	1	0	0	0	0	0	0	0	0	0	0	0	0	0	0	1	1
66	2	2	62	7.5	1.06	5.1	12.03	0.25	5.53	12.5	180	1	2	1	17	0	1	0	1	0	0	1	1	0	1	0	0	0	1	1	0	0	0	1	1
60	1	3	88	5.9	3.2	4	13.6	4.43	5.85	10.85	180	1	1	2	27	0	0	0	0	1	0	0	0	0	0	0	0	0	0	0	0	0	0	1	1
80	1	3	82	5.8	2.66	4.5	10.75	4.27	4.25	11.1	180	1	1	2	21	0	0	1	0	0	0	1	0	0	0	0	0	0	0	0	0	1	0	1	1
67	1	3	66	5.5	1.22	5.06	10.81	3.88	4.23	11.98	180	1	1	2	29	0	1	1	0	0	0	1	0	0	0	0	0	0	0	0	0	1	0	1	1
67	1	1	88	5.7	4.68	3.8	13.8	3.52	4.26	14.5	180	1	3	2	25	0	0	1	0	0	0	1	0	0	0	0	0	0	0	0	0	1	1	1	1
53	1	1	81	5.9	2.06	5.05	14.19	2.77	5.84	14.93	180	1	1	2	29	0	0	0	0	1	0	0	0	0	0	0	0	0	0	0	0	1	1	1	1
73	1	3	57	5.7	2.65	3.6	11.1	2.76	4.78	12.65	180	1	1	2	22	0	0	1	1	0	0	1	0	0	0	0	0	0	0	0	0	1	1	1	1
58	1	1	100	5.5	2.04	4.16	11.57	2.5	4.66	11.98	180	1	1	2	28	0	1	1	0	0	0	0	0	0	0	0	0	0	0	0	0	1	1	1	1
69	1	1	64	5.5	1.22	3.43	11.28	2.37	4.4	12.26	180	1	3	2	24	0	1	0	0	1	0	1	0	0	0	0	0	0	0	0	0	1	1	1	1
68	1	1	64	5.5	1.22	3.43	11.28	2.37	4.4	12.26	180	1	3	2	24	0	0	0	0	0	0	1	0	0	0	0	0	0	0	0	0	1	1	1	1
64	1	1	87	5.6	1.7	4.46	14.22	2.1	4.4	10.7	180	1	3	2	27	0	1	0	1	1	0	0	0	0	0	0	0	0	0	0	0	1	1	1	1
63	1	1	87	5.6	1.7	4.46	14.22	2.1	4.4	10.7	180	1	3	2	27	0	0	0	0	0	0	0	0	0	0	0	0	0	0	0	0	1	1	1	1
54	1	3	80	5.5	2.68	5.2	13.9	1.93	5.48	13.99	180	1	1	2	25	0	1	1	0	0	0	0	0	0	0	0	0	0	0	0	0	1	1	1	1
65	2	2	42	6.1	2	5.5	11.3	1.89	4.8	10.3	180	1	1	2	25	0	0	0	0	0	0	1	0	0	0	0	0	0	0	0	0	1	1	1	1
66	2	2	42	6.1	2	5.5	11.3	1.89	4.8	10.3	180	1	1	2	25	0	1	0	0	1	0	1	0	0	0	0	0	0	0	0	0	1	1	1	1
68	1	1	90	5.9	2.14	4.84	10.24	1.82	4.26	11.51	180	1	1	2	24	0	0	0	0	1	0	1	0	0	0	0	0	0	0	0	0	1	1	1	1
53	1	3	72	8.9	0.8	4.3	11.8	1.77	5.2	10.5	180	1	3	2	27	0	0	0	1	0	0	0	0	0	0	0	0	0	0	0	0	1	1	1	1
54	1	3	72	8.9	0.8	4.3	11.8	1.77	5.2	10.5	180	1	3	2	27	0	1	0	1	1	0	0	0	0	0	0	0	0	0	0	0	1	1	1	1
74	1	1	68	5.7	2.3	4.27	10.09	1.7	3.9	12	180	1	3	2	23	0	0	1	0	0	0	1	0	0	0	0	0	0	0	0	0	1	1	1	1
60	1	3	73	5.5	1.14	4.34	12.38	1.7	4.8	12.5	180	1	1	2	21	0	1	1	0	0	0	0	0	0	0	0	0	0	0	0	0	1	1	1	1
60	1	2	64	5.9	0.52	5.1	12.29	1.69	5	12.3	180	1	1	2	18	0	0	0	0	1	0	0	0	0	0	0	0	0	0	0	0	1	1	1	1
60	1	1	69	5.9	1.79	5	11.2	1.53	5.58	12.6	180	1	1	2	21	0	0	0	0	1	0	0	0	0	0	0	0	0	0	0	0	1	1	1	1
62	1	3	96	5.8	1.22	4	13.6	1.5	5.7	13.76	180	1	1	2	27	0	0	1	0	0	0	0	0	0	0	0	0	0	0	0	0	1	1	1	1
62	1	3	79	5.7	1.33	4.16	11.3	1.43	5.08	14.55	180	1	1	2	27	0	0	1	0	0	0	0	0	0	0	0	0	0	0	0	0	1	1	1	1
54	1	1	70	6.9	1.7	5.99	12.4	1.2	5.04	11.58	180	1	3	2	23	0	0	0	1	0	0	0	0	0	0	0	0	0	0	0	0	1	1	1	1
55	1	1	70	6.9	1.7	5.99	12.4	1.2	5.04	11.58	180	1	3	2	22	0	1	0	1	1	0	0	0	0	0	0	0	0	0	0	0	1	1	1	1
61	1	2	133	5.8	0.89	4.4	12.5	1.16	4.05	15.95	180	1	1	2	24	0	0	1	0	0	0	0	0	0	0	0	0	0	0	0	0	1	1	1	1
54	1	1	100	5.8	0.93	4.35	14.8	1.13	4.77	11.36	180	1	1	2	25	0	0	1	0	0	0	0	0	0	0	0	0	0	0	0	0	1	1	1	1
62	2	1	74	5.8	1.17	4.5	13.07	0.97	3.86	14.18	180	1	1	2	23	0	0	1	1	0	0	0	0	0	0	0	0	0	0	0	0	1	1	1	1
79	1	3	75	5.5	1.22	4.8	16.6	0.8	4.2	14.83	180	1	2	2	23	0	1	1	0	0	0	1	0	0	0	0	0	0	0	0	0	1	1	1	1
68	1	2	90	5.7	0.7	4.46	14.26	0.77	5.45	11	180	1	2	2	28	0	0	1	0	0	0	1	0	0	0	0	0	0	0	0	0	1	1	1	1
59	2	1	64	6.3	3.22	5.03	9.8	2.63	4.54	10.51	190	1	1	1	28	0	1	1	0	0	1	0	0	0	0	0	0	0	0	0	0	1	1	1	1
59	1	3	151	5.6	1.95	4.04	10.3	1.45	4.5	11.2	190	1	2	1	23	0	0	1	1	1	0	0	0	0	0	0	0	0	0	0	0	1	1	1	1
52	1	1	81	5.7	1.34	5.65	10.38	1.09	5.29	11.87	190	1	2	1	21	0	0	0	0	1	0	0	0	0	0	0	0	0	0	0	0	1	1	1	1
79	1	1	91	6.3	0.52	5.12	17.48	0.93	4.95	13.94	190	1	1	1	24	0	0	0	0	1	0	1	0	0	0	0	0	0	0	0	0	1	1	1	1
61	1	1	111	6.4	0.53	3.9	11.6	0.82	3.96	13.66	190	1	1	1	22	0	0	0	1	1	0	0	0	0	0	0	0	0	0	0	0	1	1	1	1
56	1	1	89	6.4	1.24	5.48	10.62	0.66	5.64	13.5	190	1	1	1	24	0	0	0	1	1	0	0	0	0	0	0	0	0	0	0	0	1	1	1	1
64	1	2	64	5.6	1.1	3.8	13.8	0.48	5.3	14.69	190	1	1	1	24	0	1	1	0	0	0	0	0	0	0	0	0	0	0	0	0	0	0	1	1
64	1	2	64	5.6	1.1	3.8	13.8	0.48	5.3	14.69	190	1	1	1	23	0	1	0	0	0	0	0	0	0	0	0	0	0	0	0	0	0	0	1	1
63	1	1	78	5.7	0.53	3.68	11.1	3.82	4.39	12.49	190	1	3	2	16	0	0	1	0	0	0	0	0	0	0	0	0	0	0	0	0	1	1	1	1
63	2	1	72	5.5	1.66	5.78	11.48	3.09	4.8	10.23	190	1	1	2	28	0	1	1	0	0	0	0	0	0	0	0	0	0	0	0	0	1	1	1	1
68	1	2	61	5.8	2.83	4.2	9.67	3	5.9	14.6	190	1	1	2	25	0	0	1	0	0	0	1	0	0	0	0	0	0	0	0	0	1	1	1	1
63	1	3	71	5.7	2.32	3.87	9	2.1	4.36	13.6	190	1	3	2	22	0	0	1	0	0	0	0	0	0	0	0	0	0	0	0	0	1	1	1	1
60	1	3	64	7	0.52	5.1	12.29	1.69	5	12.3	190	1	2	2	18	0	0	1	1	0	1	0	0	0	0	0	0	0	0	0	0	1	1	1	1
62	1	3	82	7	1.5	4.7	11.05	1.46	5.2	13.4	190	1	2	2	25	0	0	1	1	0	1	0	0	0	0	0	0	0	0	0	0	1	1	1	1
66	1	2	84	5.5	1.3	3.85	7.15	1.4	4.5	7.41	190	1	1	2	30	0	1	1	0	0	0	1	0	0	0	0	0	0	0	0	0	1	1	1	1
74	2	3	68	7.3	1.17	5.12	13.2	1.24	4.3	13.27	190	1	3	2	21	0	1	0	1	1	0	1	0	0	0	0	0	0	0	0	0	1	1	1	1
74	2	3	70	7.3	1.17	5.12	13.2	1.24	4.3	13.27	190	1	3	2	21	0	1	0	1	1	0	1	0	0	0	0	0	0	0	0	0	1	1	1	1
73	2	3	68	7.3	1.17	5.12	13.2	1.24	4.3	13.27	190	1	3	2	21	0	0	0	1	0	0	1	0	0	0	0	0	0	0	0	0	1	1	1	1
73	2	3	70	7.3	1.17	5.12	13.2	1.24	4.3	13.27	190	1	3	2	21	0	0	0	1	0	0	1	0	0	0	0	0	0	0	0	0	1	1	1	1
68	1	3	77	5.8	0.98	4.36	10.17	0.65	5.97	16.3	190	1	1	2	25	0	0	1	0	0	0	1	0	0	0	0	0	0	0	0	0	1	1	1	1
83	2	3	70	6.1	5.05	4.06	10.35	5.06	4.69	12.83	200	1	1	1	24	0	0	0	0	0	0	1	0	0	0	0	0	0	0	0	0	1	1	1	1
50	1	1	60	5	2.96	4.16	11.6	3.24	5	13.26	200	1	1	1	20	0	1	0	0	0	0	0	0	0	0	0	0	0	0	0	0	1	1	1	1
43	1	3	69	13	1.68	3.04	11.5	2.5	5.04	15.12	200	1	1	1	25	0	0	1	1	0	0	0	0	0	0	0	0	0	0	0	0	1	1	1	1
69	2	1	69	6.1	3.36	3.89	12.58	2.24	4.58	10.96	200	1	1	1	18	0	0	0	0	0	0	1	0	0	0	0	0	0	0	0	0	1	1	1	1
73	1	2	90	6.1	2.45	4.8	11.52	2.21	4.82	11.9	200	1	1	1	23	0	1	1	0	0	0	1	0	0	0	0	0	0	0	0	0	1	1	1	1
61	1	3	68	5.2	2.9	5.16	13.57	2.2	4.7	11.15	200	1	1	1	29	0	1	0	1	0	0	0	0	0	0	0	0	0	0	0	0	1	1	1	1
60	1	2	63	5.9	1.73	4.97	10.99	1.74	5.53	12.45	200	1	1	1	21	0	1	0	0	0	0	0	0	0	0	0	0	0	0	0	0	1	1	1	1
69	1	2	80	6.1	0.8	5.6	11.6	1.5	5.2	11.8	200	1	2	1	26	0	1	1	0	0	0	1	0	0	0	0	0	0	0	0	0	1	1	1	1
63	1	1	74	6.1	1.45	4.82	13.09	1.5	4.2	12.4	200	1	2	1	25	0	0	0	0	0	0	0	0	0	0	0	0	0	0	0	0	1	1	1	1
56	1	3	76	6.1	1.32	4.8	11.1	1.4	3.7	9.79	200	1	1	1	20	0	1	1	0	0	0	0	0	0	0	0	0	0	0	0	0	1	1	1	1
46	1	1	84	13.2	1.58	4	12.5	1.3	5	15.1	200	1	1	1	24	0	0	1	1	0	0	0	0	0	0	0	0	0	0	0	0	1	1	1	1
67	1	1	123	6.1	1.24	4.68	14.9	0.96	4.5	14.56	200	1	1	1	27	0	1	1	0	0	0	1	0	0	0	0	0	0	0	0	0	1	1	1	1
56	2	3	59	6	0.6	5.6	13.8	0.9	5.5	14.7	200	1	1	1	28	0	1	0	0	0	0	0	0	0	0	0	0	0	0	0	0	1	1	1	1
59	1	1	62	14.1	0.8	4.88	14.89	0.74	4.49	10.94	200	1	1	1	22	0	0	1	1	0	0	0	0	0	0	0	0	0	0	0	0	1	1	1	1
52	1	2	61	12.8	2.97	4.9	10.28	5.4	3.8	11.95	200	1	1	1	23	0	0	1	1	0	0	0	0	0	0	0	0	0	0	0	0	1	1	1	1
61	1	2	61	6.1	1.5	4.44	11.15	0.01	10.5	38.33	200	1	1	1	23	0	0	0	0	0	0	0	0	0	0	0	0	0	0	0	0	0	0	1	1
72	2	2	59	5.8	1.58	4.47	10.11	3.68	4.8	13.5	200	1	3	2	28	0	0	1	0	0	0	1	0	0	0	0	0	0	0	0	0	1	1	1	1
61	2	1	58	5.7	3.85	3.9	8.3	2.18	4.3	10.16	200	1	1	2	21	0	0	1	0	0	0	0	0	0	0	0	0	0	0	0	0	1	1	1	1
65	1	1	167	5.7	2.62	4.43	10.2	1.82	4.62	11.14	200	1	3	2	25	0	0	1	0	0	0	1	0	0	0	0	0	0	0	0	0	1	1	1	1
58	1	1	76	5.9	2.13	5.15	11.5	1.7	5.7	14.2	200	1	3	2	21	0	0	1	0	0	1	0	0	0	0	0	0	0	0	0	0	1	1	1	1
61	1	3	62	5.5	0.82	5.02	12.87	1.4	5.3	12.39	200	1	1	2	25	0	1	1	0	0	0	0	0	0	0	0	0	0	0	0	0	1	1	1	1
54	1	1	53	6.1	1.71	4.7	14.03	1.3	4.79	14.46	200	1	1	2	23	0	1	0	0	1	0	0	0	0	0	0	0	0	0	0	0	1	1	1	1
53	1	1	53	6.1	1.71	4.7	14.03	1.3	4.79	14.46	200	1	1	2	23	0	0	0	0	0	0	0	0	0	0	0	0	0	0	0	0	1	1	1	1
51	2	3	49	5.5	0.96	5.42	12.8	1.1	4.4	10	200	1	3	2	23	0	1	1	0	0	0	0	0	0	0	0	0	0	0	0	0	1	1	1	1
41	1	3	72	7	2.3	4.7	9.8	1.02	4.5	12.4	200	1	3	2	26	0	1	0	1	1	0	0	0	0	0	0	0	0	0	0	0	1	1	1	1
40	1	3	72	7	2.3	4.7	9.8	1.02	4.5	12.4	200	1	2	2	26	0	0	0	1	0	0	0	0	0	0	0	0	0	0	0	0	1	1	1	1
61	1	3	71	5.8	0.8	4.5	11.3	0.99	4.86	11.69	200	1	1	2	21	0	0	1	0	0	0	0	0	0	0	0	0	0	0	0	0	1	1	1	2
53	1	3	85	5.9	1.77	4.05	12.43	0.84	4.05	9.78	200	1	1	2	21	0	0	1	0	0	1	0	0	0	0	0	0	0	0	0	0	1	1	1	2
56	1	2	80	5.6	2.06	4.5	9.7	4.55	5.4	11.8	210	2	1	1	22	0	1	1	0	0	0	0	0	0	0	0	0	0	0	0	0	1	1	1	2
56	1	2	80	5.6	2.06	4.5	9.7	4.55	5.4	11.8	210	2	1	1	22	0	1	0	0	0	0	0	0	0	0	0	0	0	0	0	0	1	1	1	2
72	1	1	70	12.5	2.53	4.85	14.89	4.05	5.5	12.4	210	2	2	1	24	0	0	1	1	0	0	1	0	0	0	0	0	0	0	0	0	1	1	1	2
58	2	1	63	8.5	2.55	3.82	8.33	3.16	3.69	10.49	210	2	1	1	24	0	0	0	1	1	0	0	0	0	0	0	0	0	0	0	0	1	1	1	2
55	1	2	120	6	5.7	4.6	12.1	2.94	4.64	16.2	210	2	1	1	18	0	1	0	0	0	0	0	0	0	0	0	0	0	0	0	0	1	1	1	2
62	1	3	74	12.5	1.5	4.38	11.54	2.55	3.9	12.2	210	2	1	1	27	0	0	1	1	0	0	0	0	0	0	0	0	0	0	0	0	1	1	1	2
59	1	1	88	6.3	3.35	4.35	11.5	2.23	4.9	12.59	210	2	1	1	25	0	1	0	0	0	0	0	0	0	0	0	0	0	0	0	0	1	1	1	2
63	1	1	63	5.6	1.18	4.8	11.5	2.21	5	11.4	210	2	2	1	21	0	0	1	0	1	0	0	0	0	0	0	0	0	0	0	0	1	1	1	2
56	1	3	65	8.4	2.04	4.35	14.05	2.17	4.72	12.98	210	2	1	1	25	0	0	0	1	1	0	0	0	0	0	0	0	0	0	0	0	1	1	1	2
66	1	3	87	6.1	2.5	4.48	8.5	2.15	4.59	12.69	210	2	1	1	26	0	0	0	0	0	0	1	0	0	0	0	0	0	0	0	0	1	1	1	2
62	1	3	63	5.9	3.2	4.8	11.17	2.15	5.4	11.7	210	2	1	1	21	0	0	1	0	0	0	0	0	0	0	0	0	0	0	0	0	1	1	1	2
65	2	1	62	6.1	1.76	5.6	13.8	2.12	5.85	16.4	210	2	1	1	21	0	1	1	0	0	0	1	0	0	0	0	0	0	0	0	0	1	1	1	2
57	1	3	73	4.1	2.05	4.7	9.49	2.09	4.9	11.23	210	2	1	1	25	0	1	0	0	0	0	0	0	0	0	0	0	0	0	0	0	1	1	1	2
75	2	3	67	6.4	2.49	4.04	12.86	1.82	4.33	12.6	210	2	1	1	23	0	0	0	1	1	0	1	0	0	0	0	0	0	0	0	0	1	1	0	2
67	2	1	89	6.3	3.32	4.92	10.1	1.75	4.89	12.78	210	2	1	1	21	0	1	1	0	0	1	1	0	0	0	0	0	0	0	0	0	1	1	1	2
47	2	1	72	5.9	2.32	5.52	11.5	1.65	5.1	10.5	210	2	1	1	21	0	1	1	0	0	0	0	0	0	0	0	0	0	0	0	0	1	1	1	2
55	1	1	83	6.1	1.58	5.38	11.6	1.45	4.8	12.9	210	2	1	1	25	0	0	0	0	0	0	0	0	0	0	0	0	0	0	0	0	1	1	1	2
77	1	1	95	6.3	1.6	4.5	10.17	1.32	4.34	13.9	210	2	1	1	23	0	0	0	0	1	0	1	0	0	0	0	0	0	0	0	0	1	1	1	2
63	1	1	61	5.9	2.1	5.7	12.9	1.28	5.05	11.1	210	2	1	1	24	0	0	1	0	0	0	0	0	0	0	0	0	0	0	0	0	1	1	1	2
70	1	2	83	6.4	3.13	5	24.77	1.27	4.4	21.17	210	2	1	1	25	0	0	0	1	1	0	1	0	0	0	0	0	0	0	0	0	1	1	1	2
70	1	3	86	12.1	1.34	3.46	12.4	1.24	3.48	12.7	210	2	1	1	25	0	0	0	1	0	0	1	0	0	0	0	0	0	0	0	0	1	1	1	2
61	2	1	51	11.5	1.02	5.49	9.5	1.15	4.9	10.17	210	2	2	1	25	0	1	0	1	0	0	0	0	0	0	0	0	0	0	0	0	1	1	1	2
70	1	2	88	5.9	0.53	5.39	11.2	1.15	5.09	11.07	210	2	1	1	21	0	0	1	0	0	0	1	0	0	0	0	0	0	0	0	0	1	1	1	2
73	1	1	57	5.7	1.79	4.34	11.04	1.1	4.43	13.06	210	2	1	1	30	0	0	0	0	1	0	1	0	0	0	0	0	0	0	0	0	1	1	1	2
74	1	2	64	6	4.1	5.4	13.1	0.94	4.79	11.54	210	2	2	1	29	0	1	1	0	0	0	1	0	0	0	0	0	0	0	0	0	1	1	1	2
74	1	2	64	6	4.1	5.4	13.1	0.94	4.79	11.54	210	2	2	1	27	0	1	0	0	0	0	1	0	0	0	0	0	0	0	0	0	1	1	1	2
71	1	1	79	5.5	2.68	4.11	11.76	0.92	4.24	11.36	210	2	1	1	22	0	1	0	0	0	0	1	0	0	0	0	0	0	0	0	0	1	1	1	2
64	1	1	90	6.3	1.4	6.29	11.02	0.91	4.7	10.48	210	2	1	1	26	0	1	1	0	0	1	0	0	0	0	0	0	0	0	0	0	1	1	1	2
59	1	1	111	6.1	1.5	4.4	14.98	0.83	5.4	12.25	210	2	1	1	28	0	1	1	0	0	0	0	0	0	0	0	0	0	0	0	0	1	1	1	2
52	1	1	100	5.7	1.4	5.56	9.65	0.82	4.89	11.2	210	2	1	1	25	0	0	0	0	0	0	0	0	0	0	0	0	0	0	0	0	1	1	1	2
65	1	3	85	5.6	1.2	4.2	8.6	0.78	5.7	10.15	210	2	1	1	25	0	1	0	0	0	0	1	0	0	0	0	0	0	0	0	0	1	1	1	2
71	1	1	80	6.3	0.9	5.8	12.1	0.77	5.43	10.86	210	2	1	1	21	0	0	0	0	1	0	1	0	0	0	0	0	0	0	0	0	1	1	1	2
47	1	2	52	8.5	0.6	3.53	11.5	0.75	4.6	11.5	210	2	1	1	21	0	0	0	1	1	0	0	0	0	0	0	0	0	0	0	0	1	1	1	2
62	1	1	60	6.1	1.5	4.7	10.9	0.75	5.06	12.2	210	2	1	1	25	0	1	1	0	0	0	0	0	0	0	0	0	0	0	0	0	1	1	1	2
51	1	1	80	6.4	1.2	4.7	12.5	0.61	5.62	11.7	210	2	2	1	23	0	0	0	1	1	0	0	0	0	0	0	0	0	0	0	0	1	1	1	2
80	1	1	78	5.9	1.01	4.11	11.7	0.6	4.1	11.2	210	2	1	1	22	0	1	1	0	0	0	1	0	0	0	0	0	0	0	0	0	1	1	1	2
68	1	3	109	6.4	1	4.73	20.2	0.56	5.46	15	210	2	1	1	28	0	0	0	1	1	0	1	0	0	0	0	0	0	0	0	0	1	1	1	2
54	1	1	77	5.9	1.77	4.46	9.9	0.52	4.18	12.88	210	2	1	1	25	0	1	1	0	0	0	0	0	0	0	0	0	0	0	0	0	1	1	1	2
46	1	3	46	5.6	0.55	5.3	15.68	0.51	5.24	15.1	210	2	2	1	18	0	0	1	0	1	0	0	0	0	0	0	0	0	0	0	0	1	1	1	2
51	1	1	88	6.1	1.05	5.18	12.8	0.4	5.37	12.77	210	2	2	1	25	0	0	0	0	0	0	0	0	0	0	0	0	0	0	0	0	1	1	1	2
46	1	1	50	5.5	2.64	4.77	11.18	4.31	4.81	12.1	210	2	1	2	21	0	0	0	0	1	0	0	0	0	0	0	0	0	0	0	0	0	0	1	2
67	2	3	55	5.5	0.53	4.12	16.1	2.45	4.95	13.28	210	2	1	2	24	0	1	1	0	0	0	1	0	0	0	0	0	0	0	0	0	1	1	1	2
78	2	1	63	5.7	1.74	4.28	11.49	2.12	4.66	13.23	210	2	3	2	25	0	0	1	0	0	0	1	0	0	0	0	0	0	0	0	0	1	1	1	2
46	2	3	62	5.5	1.4	5.1	17.1	2.03	4.39	13.59	210	2	1	2	21	0	1	1	0	0	0	0	0	0	0	0	0	0	0	0	0	1	1	1	2
56	2	1	53	5.5	2.8	4.27	11	1.8	5.1	12.6	210	2	1	2	23	0	0	0	0	1	0	0	0	0	0	0	0	0	0	0	0	1	1	1	2
48	1	2	54	5.8	1.3	4.26	11.5	1.72	4.54	11.99	210	2	1	2	23	0	0	1	0	0	0	0	0	0	0	0	0	0	0	0	0	1	1	1	2
63	1	1	97	5.8	1.32	4.3	9.8	1.71	4.86	12.38	210	2	1	2	26	0	0	1	0	0	0	0	0	0	0	0	0	0	0	0	0	1	1	1	2
64	1	2	40	5.5	3.38	6.02	9.9	1.61	4.26	9.6	210	2	3	2	24	0	1	0	0	1	0	0	0	0	0	0	0	0	0	0	0	1	1	1	2
63	1	2	40	5.5	3.38	6.02	9.9	1.61	4.26	9.6	210	2	3	2	24	0	0	0	0	0	0	0	0	0	0	0	0	0	0	0	0	1	1	1	2
60	1	1	82	5.5	1.68	5.47	14.6	1.3	5.7	12.69	210	2	1	2	25	0	1	1	0	0	0	0	0	0	0	0	0	0	0	0	0	1	1	1	2
78	1	3	81	10.2	5.4	5.2	14.54	1.2	4.52	10.13	210	2	3	2	25	0	0	0	1	1	0	1	0	0	0	0	0	0	0	0	0	1	1	1	2
56	1	3	67	5.9	0.4	5.38	12.3	1.19	4	11.1	210	2	1	2	21	0	0	1	0	0	1	0	0	0	0	0	0	0	0	0	0	1	1	1	2
56	1	3	71	5.9	2.96	4.62	13.6	1.19	4.04	12.6	210	2	1	2	24	0	0	1	0	0	1	0	0	0	0	0	0	0	0	0	0	1	1	1	2
65	2	1	65	6.1	1.89	4.7	13.85	1.05	4.26	11.1	210	2	3	2	23	0	1	0	0	1	0	1	0	0	0	0	0	0	0	0	0	1	1	1	2
64	2	1	65	6.1	1.89	4.7	13.85	1.05	4.26	11.1	210	2	3	2	23	0	0	0	0	0	0	0	0	0	0	0	0	0	0	0	0	1	1	1	2
64	1	3	99	5.9	1.8	4.39	11.95	1.05	5.57	12.09	210	2	3	2	21	0	0	1	0	0	1	0	0	0	0	0	0	0	0	0	0	1	1	1	2
57	1	1	52	5.7	0.95	4.6	13.2	0.88	5.2	11.9	210	2	1	2	22	0	0	1	1	0	0	0	0	0	0	0	0	0	0	0	0	1	1	1	2
75	1	3	86	5.8	2.82	4.6	11.14	0.55	2.56	11.89	210	2	1	2	26	0	0	1	0	0	0	1	0	0	0	0	0	0	0	0	0	1	1	1	2
82	2	1	57	5.7	1.22	4.5	12.6	0.23	4.5	15.1	210	2	1	2	21	0	0	1	0	0	0	1	0	0	0	0	0	0	0	0	0	1	1	1	2
65	2	3	65	7	3.47	4.64	11.5	5.2	4.84	10.69	210	2	2	2	23	0	1	0	1	0	0	1	1	0	0	0	1	0	1	0	1	0	0	1	2
64	2	3	65	6.2	3.47	4.64	11.5	5.2	4.84	10.69	210	2	1	2	23	0	0	0	0	0	0	0	1	0	0	0	1	0	1	0	1	0	0	1	2
83	2	3	70	6.1	5.05	4.06	10.35	4.91	4.69	12.93	220	2	1	1	25	0	1	1	1	0	0	1	0	0	0	0	0	0	0	0	0	1	1	1	2
60	1	3	88	5.9	3.2	4	13.6	4.28	5.85	10.95	220	2	2	1	25	0	0	1	0	0	0	0	0	0	0	0	0	0	0	0	0	1	1	1	2
63	1	3	66	6.2	2.2	4	10.15	4.07	3.99	12.5	220	2	2	1	25	0	1	1	0	0	0	0	0	0	0	0	0	0	0	0	0	1	1	1	2
63	1	3	66	6.2	2.2	4	10.15	4.07	3.99	12.5	220	2	2	1	25	0	1	0	1	0	0	0	0	0	0	0	0	0	0	0	0	1	1	1	2
61	1	3	68	11.8	2.19	4.24	11.1	3.54	3.98	11.87	220	2	1	1	26	0	0	0	1	0	0	0	0	0	0	0	0	0	0	0	0	1	1	1	2
52	1	1	87	8.2	2.3	5.4	14	3.42	4.78	15.6	220	2	1	1	21	0	0	0	1	1	0	0	0	0	0	0	0	0	0	0	0	1	1	1	2
50	1	1	60	5	2.96	4.16	11.6	3.09	5	13.36	220	2	1	1	21	0	1	0	0	0	0	0	0	0	0	0	0	0	0	0	0	1	1	1	2
69	1	1	71	5.6	1.2	4.68	8.66	2.89	4.56	10.4	220	2	1	1	25	0	1	0	0	0	0	1	0	0	0	0	0	0	0	0	0	1	1	1	2
68	1	1	55.6	8.3	2.65	4.2	8.87	2.77	4.5	8.97	220	2	1	1	25	0	0	0	1	1	0	1	0	0	0	0	0	0	0	0	0	1	1	1	2
60	2	1	53	5.9	3.6	5.1	10.9	2.75	4.6	10.5	220	2	1	1	28	0	0	1	0	0	0	0	0	0	0	0	0	0	0	0	0	1	1	1	2
60	2	1	53	5.9	3.6	5.1	10.9	2.75	4.6	10.5	220	2	1	1	28	0	1	1	0	0	0	0	0	0	0	0	0	0	0	0	0	1	1	1	2
69	2	1	57	5.7	2.7	5.07	12.39	2.64	4.39	12.88	220	2	1	1	23	0	0	0	0	0	0	1	0	0	0	0	0	0	0	0	0	1	1	1	2
59	1	1	66	6.3	1.78	4.37	9.99	2.36	4.6	12.28	220	2	1	1	24	0	0	0	0	1	0	0	0	0	0	0	0	0	0	0	0	1	1	1	2
51	1	3	93	5.6	0.99	3.94	9.9	2.3	4.94	10.81	220	2	2	1	26	0	0	1	0	1	1	0	0	0	0	0	0	0	0	0	0	1	1	1	2
59	1	1	88	6.3	3.35	4.35	11.5	2.23	4.9	12.59	220	2	1	1	25	0	1	0	0	0	0	0	0	0	0	0	0	0	0	0	0	1	1	1	2
59	1	3	85	5.9	2	5.08	15.7	2.21	4.42	15.38	220	2	1	1	25	0	0	1	0	0	1	0	0	0	0	0	0	0	0	0	0	1	1	1	2
62	1	3	63	5.9	3.2	4.8	11.17	2.15	5.4	11.7	220	2	1	1	20	0	1	1	0	0	0	0	0	0	0	0	0	0	0	0	0	1	1	1	2
63	1	3	123	5.9	1.79	4	14.78	2.14	4.73	12.25	220	2	1	1	25	0	0	1	0	0	0	0	0	0	0	0	0	0	0	0	0	1	1	1	2
63	1	3	123	5.9	1.79	4	14.78	2.14	4.73	12.25	220	2	1	1	25	0	1	1	1	0	1	0	0	0	0	0	0	0	0	0	0	1	1	1	2
77	1	2	78	5.7	0.8	4.13	11.7	2.11	4.6	13.99	220	2	1	1	25	0	0	0	0	0	0	1	0	0	0	0	0	0	0	0	0	1	1	1	2
49	2	2	61	5.9	3.8	5.49	13.06	2.1	5.56	10.95	220	2	1	1	25	0	1	0	1	0	0	0	0	0	0	0	0	0	0	0	0	1	1	1	2
69	2	1	69	6.1	3.36	3.89	12.58	2.09	4.58	11.06	220	2	1	1	20	0	1	1	0	0	0	1	0	0	0	0	0	0	0	0	0	1	1	1	2
61	1	3	68	5.2	2.9	5.16	13.57	2.05	4.7	11.25	220	2	1	1	29	0	1	0	1	0	0	0	0	0	0	0	0	0	0	0	0	1	1	1	2
61	1	1	127	8.2	2.1	5.49	13.6	2.04	5.22	13.38	220	2	1	1	27	0	0	0	1	1	0	0	0	0	0	0	0	0	0	0	0	1	1	1	2
75	1	1	89	5.9	2.02	4.87	10.2	2.01	5.03	10.73	220	2	1	1	26	0	1	1	0	0	0	1	0	0	0	0	0	0	0	0	0	1	1	1	2
65	1	1	71	6.4	1.48	5	11.3	1.98	5.67	13.6	220	2	1	1	21	0	0	0	1	1	1	1	0	0	0	0	0	0	0	0	0	1	1	1	2
60	2	2	66	8.1	4.18	5.8	10.32	1.97	5.8	13.9	220	2	1	1	20	0	0	0	1	1	0	0	0	0	0	0	0	0	0	0	0	1	1	1	2
46	1	1	85	6.3	1.5	5.2	11.1	1.95	4.65	12.3	220	2	1	1	24	0	1	1	0	0	1	0	0	0	0	0	0	0	0	0	0	1	1	1	2
64	2	1	42	8.2	2.17	4.35	11.8	1.92	4.6	12.2	220	2	1	1	25	0	0	0	1	1	0	0	0	0	0	0	0	0	0	0	0	1	1	1	2
61	1	3	94	6	1.42	4.8	10.9	1.9	5.98	12.5	220	2	1	1	27	0	1	0	0	0	0	0	0	0	0	0	0	0	0	0	0	1	1	1	2
65	2	3	61	5.9	3.74	4.15	8	1.88	4.67	9.58	220	2	1	1	29	0	0	1	0	0	1	1	0	0	0	0	0	0	0	0	0	1	1	1	2
65	2	3	61	5.9	3.74	4.15	8	1.88	4.67	9.58	220	2	1	1	28	0	1	1	0	0	1	1	0	0	0	0	0	0	0	0	0	1	1	1	2
61	1	2	94	5.5	1.42	4.8	10.9	1.85	5.98	12.54	220	2	1	1	28	0	1	0	0	0	0	0	0	0	0	0	0	0	0	0	0	1	1	0	2
58	1	1	69	6.1	1.86	4.75	12.7	1.81	4.98	11.94	220	2	1	1	25	0	1	1	0	0	0	0	0	0	0	0	0	0	0	0	0	1	1	0	2
65	1	2	76	8.2	3.62	3.97	12.4	1.75	3.9	10.7	220	2	1	1	21	0	0	0	1	1	1	1	0	0	0	0	0	0	0	0	0	1	1	1	2
73	1	3	91	5.7	4.12	3.5	10.3	1.65	4.5	11.1	220	2	1	1	25	0	1	1	0	0	0	1	0	0	0	0	0	0	0	0	0	1	1	1	2
73	1	3	91	5.7	4.12	3.5	10.3	1.65	4.5	11.1	220	2	1	1	25	0	1	0	0	0	0	1	0	0	0	0	0	0	0	0	0	1	1	1	2
63	1	1	40	5.9	3.38	6	9.9	1.61	4.26	9.6	220	2	1	1	22	0	1	1	0	0	0	0	0	0	0	0	0	0	0	0	0	1	1	1	2
63	1	2	71	7.8	2.32	4.09	11.74	1.6	5.1	8.78	220	2	2	1	25	0	1	0	1	0	1	0	0	0	0	0	0	0	0	0	0	1	1	1	2
61	1	1	84	5.9	1.4	5.6	12.05	1.59	4.92	14.2	220	2	1	1	27	0	0	1	0	0	0	0	0	0	0	0	0	0	0	0	0	1	1	1	2
60	1	2	63	5.9	1.73	4.97	10.99	1.59	5.53	12.55	220	2	1	1	21	0	1	0	0	0	1	0	0	0	0	0	0	0	0	0	0	1	1	1	2
61	1	3	127	8.2	2.34	5	14.39	1.55	5.1	13.4	220	2	1	1	22	0	0	0	1	1	0	0	0	0	0	0	0	0	0	0	0	1	1	1	2
53	1	3	65	6.3	1.7	3.9	8.6	1.55	4.9	9.85	220	2	1	1	21	0	1	1	0	0	1	0	0	0	0	0	0	0	0	0	0	1	1	1	2
70	2	1	57	8.3	1.19	3.93	9.34	1.52	4.32	12	220	2	1	1	24	0	0	0	1	1	0	1	0	0	0	0	0	0	0	0	0	1	1	1	2
48	1	3	58	8.2	0.67	4.5	11.57	1.51	4.88	11.08	220	2	1	1	25	0	0	0	1	1	0	0	0	0	0	0	0	0	0	0	0	1	1	1	2
51	1	1	57	11	1.74	3.92	13.79	1.49	4.3	13	220	2	1	1	21	0	0	0	1	0	0	0	0	0	0	0	0	0	0	0	0	1	1	1	2
48	1	3	58	8.2	0.67	4.5	11.5	1.45	4.8	11	220	2	1	1	25	0	0	0	1	1	0	0	0	0	0	0	0	0	0	0	0	1	1	1	2
55	1	1	83	6.1	1.58	5.38	11.6	1.45	4.8	12.9	220	2	1	1	30	0	1	1	0	0	1	0	0	0	0	0	0	0	0	0	0	1	1	1	2
69	1	1	99	5.9	1.39	4.96	14.6	1.45	4.5	15.26	220	2	1	1	30	0	0	1	0	0	0	1	0	0	0	0	0	0	0	0	0	1	1	1	2
66	1	1	96	5.9	2.12	5.7	10.4	1.42	4.5	9.4	220	2	1	1	22	0	1	1	0	0	0	1	0	0	0	0	0	0	0	0	0	1	1	1	2
60	1	1	69	5.9	1.79	5	11.2	1.38	5.58	12.7	220	2	1	1	27	0	0	1	0	0	0	0	0	0	0	0	0	0	0	0	0	1	1	1	2
68	1	1	74	6.4	1.7	5.19	12.24	1.35	4.5	13.06	220	2	1	1	18	0	0	0	1	1	0	1	0	0	0	0	0	0	0	0	0	1	1	1	2
63	1	1	74	6.1	1.45	4.82	13.09	1.35	4.2	12.5	220	2	2	1	26	0	1	1	0	0	0	0	0	0	0	0	0	0	0	0	0	1	1	1	2
63	1	3	169	6.1	1.5	3.9	13.57	1.35	4.8	9.63	220	2	2	1	25	0	0	0	0	0	0	0	0	0	0	0	0	0	0	0	0	1	1	1	2
54	1	1	54	5.9	1.3	3.9	9.17	1.35	4.4	11.74	220	2	2	1	21	0	1	1	0	0	0	0	0	0	0	0	0	0	0	0	0	1	1	1	2
54	1	1	54	5.9	1.3	3.9	9.17	1.35	4.4	11.74	220	2	2	1	21	0	1	0	1	0	0	0	0	0	0	0	0	0	0	0	0	1	1	1	2
51	1	2	70	5.6	1.86	3.99	13.5	1.34	4.82	13.6	220	2	2	1	24	0	0	1	0	1	0	0	0	0	0	0	0	0	0	0	0	1	1	1	2
81	1	3	60	8.1	0.93	4.41	13.76	1.32	4.6	15.1	220	2	1	1	28	0	0	0	1	1	0	1	0	0	0	0	0	0	0	0	0	1	1	1	2
55	1	1	65	6.3	1.17	4.89	10.34	1.31	5.08	10.95	220	2	1	1	24	0	0	0	0	1	0	0	0	0	0	0	0	0	0	0	0	1	1	1	2
63	1	1	61	5.9	2.1	5.7	12.9	1.28	5.05	11.1	220	2	1	1	24	0	1	1	0	0	0	0	0	0	0	0	0	0	0	0	0	1	1	1	2
68	1	2	76	9.8	2	4.6	11.6	1.25	4.2	11.7	220	2	2	1	24	0	1	0	1	0	0	1	0	0	0	0	0	0	0	0	0	1	1	1	2
62	2	3	75	7.5	0.79	4.5	10.95	1.24	4.69	11.3	220	2	2	1	24	0	1	0	1	0	1	0	0	0	0	0	0	0	0	0	0	1	1	1	2
65	2	3	77	11	1.5	4.57	13.2	1.21	5.15	12.6	220	2	2	1	21	0	0	0	1	0	0	1	0	0	0	0	0	0	0	0	0	1	1	1	2
62	1	2	88	5.9	1.5	5.07	10.2	1.21	5.16	9.55	220	2	2	1	21	0	1	1	0	0	0	0	0	0	0	0	0	0	0	0	0	1	1	1	2
53	1	1	70	6.4	1.6	5.25	11.3	1.16	5.83	9.49	220	2	1	1	24	0	0	0	1	1	0	0	0	0	0	0	0	0	0	0	0	1	1	1	2
70	1	2	88	5.9	0.53	5.39	11.2	1.15	5.09	11.07	220	2	1	1	21	0	1	1	0	0	0	1	0	0	0	0	0	0	0	0	0	1	1	1	2
65	1	1	60	11.3	1	4.5	14.2	1.14	4.26	15	220	2	1	1	20	0	0	0	1	0	1	1	0	0	0	0	0	0	0	0	0	1	1	1	2
81	1	2	96	6.1	1.06	4.8	15	1.12	4.8	15.7	220	2	1	1	25	0	1	0	0	0	0	1	0	0	0	0	0	0	0	0	0	1	1	1	2
44	1	1	76	5.9	2.02	5.22	11.26	1.12	5.36	9.95	220	2	1	1	25	0	0	1	0	0	1	0	0	0	0	0	0	0	0	0	0	1	1	1	2
47	1	1	71	5.6	0.58	4.96	16.72	1.12	5.05	12.6	220	2	1	1	22	0	0	1	0	0	0	0	0	0	0	0	0	0	0	0	0	1	1	1	2
73	2	1	66	6.3	1.04	4	15.69	1.11	3.63	12.1	220	2	1	1	21	0	1	1	0	0	1	1	0	0	0	0	0	0	0	0	0	1	1	1	2
71	1	3	78	6.4	1.38	4.24	15	1.1	4.92	11.66	220	2	1	1	27	0	0	0	1	1	0	1	0	0	0	0	0	0	0	0	0	1	1	1	2
55	1	2	96	11.7	0.85	3.74	12.37	1.09	3.82	14.3	220	2	1	1	24	0	0	0	1	0	1	0	0	0	0	0	0	0	0	0	0	1	1	1	2
64	1	1	69	9.7	1.29	4.43	11.32	1.09	5.29	11.81	220	2	2	1	24	0	1	0	1	0	0	0	0	0	0	0	0	0	0	0	0	1	1	1	2
32	1	3	94	6.4	0.82	4.17	12.6	1.09	5.6	14.08	220	2	1	1	21	0	0	0	1	1	0	0	0	0	0	0	0	0	0	0	0	1	1	1	2
67	1	1	81	6.1	1.48	5.22	7.48	1.05	5.29	10.6	220	2	1	1	24	0	0	0	0	0	0	1	0	0	0	0	0	0	0	0	0	1	1	1	2
52	1	1	63	6.3	1.04	4.89	13.45	1.02	4.86	14.2	220	2	1	1	21	0	0	0	0	1	0	0	0	0	0	0	0	0	0	0	0	1	1	1	2
55	1	1	56	6.1	1.6	4.96	10.7	1.02	4.8	13	220	2	1	1	21	0	0	0	0	0	0	0	0	0	0	0	0	0	0	0	0	1	1	1	2
54	1	1	69	6.1	1.45	4.93	14.1	0.99	4.21	12.6	220	2	1	1	16	0	0	0	0	0	1	0	0	0	0	0	0	0	0	0	0	1	1	1	2
53	1	2	73	6.1	1.45	4.9	14.1	0.99	4.21	12.6	220	2	1	1	18	0	0	0	0	0	0	0	0	0	0	0	0	0	0	0	0	1	1	1	2
69	1	3	100	5.7	1.2	5.68	11.9	0.95	4.12	10.65	220	2	1	1	21	0	0	0	1	0	0	1	0	0	0	0	0	0	0	0	0	1	1	1	2
63	1	3	70	5.7	2.22	5.44	19.3	0.95	5.2	16.59	220	2	1	1	27	0	1	1	0	0	0	0	0	0	0	0	0	0	0	0	0	1	1	1	2
63	1	3	70	5.7	2.22	5.44	19.3	0.95	5.2	16.59	220	2	1	1	27	0	1	0	0	0	0	0	0	0	0	0	0	0	0	0	0	1	1	1	2
77	2	2	65	5.9	0.94	3.5	13.39	0.94	4.8	17.89	220	2	2	1	26	0	0	1	1	0	0	1	0	0	0	0	0	0	0	0	0	1	1	1	2
57	1	1	78	6.3	1.1	5.9	11.8	0.92	5.18	11.5	220	2	1	1	25	0	0	0	0	1	1	0	0	0	0	0	0	0	0	0	0	1	1	1	2
60	1	3	65	5.9	0.9	5.01	13.3	0.92	4.83	10.7	220	2	1	1	27	0	0	1	0	0	0	0	0	0	0	0	0	0	0	0	0	1	1	1	2
60	1	3	65	5.9	0.9	5.01	13.3	0.92	4.83	10.7	220	2	1	1	27	0	1	1	0	0	1	0	0	0	0	0	0	0	0	0	0	1	1	1	2
71	1	1	79	5.5	2.68	4.11	11.76	0.92	4.24	11.36	220	2	1	1	22	0	1	0	0	0	0	1	0	0	0	0	0	0	0	0	0	1	1	1	2
51	1	3	76	11.2	1.09	4.9	10.07	0.91	5.47	11.1	220	2	1	1	23	0	0	0	1	0	1	0	0	0	0	0	0	0	0	0	0	1	1	1	2
56	1	1	87	6.4	1.28	5.5	12.23	0.85	4.72	11.52	220	2	1	1	25	0	0	0	1	1	0	0	0	0	0	0	0	0	0	0	0	1	1	1	2
65	1	3	85	5.6	1.2	4.2	8.6	0.78	5.7	10.15	220	2	1	1	25	0	1	0	0	0	1	1	0	0	0	0	0	0	0	0	0	1	1	1	2
58	1	3	73	6.4	0.95	3.83	13.18	0.77	4.98	14.45	220	2	1	1	18	0	0	0	1	1	1	0	0	0	0	0	0	0	0	0	0	1	1	1	2
54	1	1	76	5.6	0.76	5.03	14.02	0.77	4.27	13.4	220	2	2	1	24	0	0	1	0	1	0	0	0	0	0	0	0	0	0	0	0	1	1	1	2
56	2	3	59	6	0.6	5.6	13.8	0.75	5.5	14.8	220	2	1	1	29	0	1	0	0	0	1	0	0	0	0	0	0	0	0	0	0	1	1	1	2
63	1	3	58	7.9	1.29	4.43	11.32	0.72	4.53	11.9	220	2	2	1	24	0	1	0	1	1	0	0	0	0	0	0	0	0	0	0	0	1	1	1	2
64	1	1	62	8.3	1.05	4.95	10.01	0.71	5.06	10.67	220	2	1	1	21	0	0	0	1	1	0	0	0	0	0	0	0	0	0	0	0	1	1	1	2
62	1	2	85	5.9	1.52	6.26	12.4	0.71	6.73	14.5	220	2	1	1	26	0	1	1	0	0	0	0	0	0	0	0	0	0	0	0	0	1	1	1	2
70	2	1	119	5.9	1.09	4.49	13.49	0.69	4.22	11.27	220	2	1	1	17	0	0	1	0	0	1	1	0	0	0	0	0	0	0	0	0	1	1	1	2
70	2	1	119	5.9	1.09	4.49	13.49	0.69	4.22	11.27	220	2	1	1	28	0	1	1	0	0	0	1	0	0	0	0	0	0	0	0	0	1	1	1	2
79	1	2	113	6.4	1.4	4.3	14.8	0.64	3.58	11.46	220	2	2	1	20	0	0	0	1	1	0	1	0	0	0	0	0	0	0	0	0	1	1	1	2
61	1	1	93	6.1	2.4	5.46	9	0.61	5.89	11.93	220	2	2	1	18	0	0	0	0	0	0	0	0	0	0	0	0	0	0	0	0	1	1	1	2
62	1	1	70	5.7	1.1	4.5	13.6	0.58	4.39	11.4	220	2	1	1	31	1	0	0	1	0	1	0	0	0	0	0	0	0	0	0	0	1	1	1	2
61	2	3	76	6.3	1.45	4.6	13.9	0.57	4.3	11.1	220	2	1	1	20	0	1	0	0	0	0	0	0	0	0	0	0	0	0	0	0	1	1	1	2
60	1	3	56	8.1	0.88	4.19	13.1	0.5	4.98	13.4	220	2	1	1	25	0	0	0	1	1	0	0	0	0	0	0	0	0	0	0	0	1	1	1	2
76	1	2	93	5.9	0.87	4.6	11.01	0.48	5.15	10.86	220	2	1	1	23	0	0	1	0	0	0	1	0	0	0	0	0	0	0	0	0	1	1	1	2
49	1	1	63	6.3	3.88	4.48	9.09	6.18	4.95	11	220	2	1	1	27	0	1	1	0	0	1	0	0	0	0	0	0	0	0	0	0	1	1	1	2
66	2	2	62	7.5	1.06	5.1	12.03	0.1	5.53	12.6	220	2	2	1	21	0	1	0	1	0	0	1	0	0	0	0	0	0	0	0	0	0	0	1	2
61	1	2	61	6.1	1.5	4.44	11.15	-0.14	10.5	38.43	220	2	1	1	23	0	1	1	0	0	0	0	0	0	0	0	0	0	0	0	0	0	0	1	2
61	1	3	79	6.6	0.47	4.46	10.6	4.09	5.23	10.89	220	2	2	2	25	0	0	1	1	0	1	0	0	0	0	0	0	0	0	0	0	1	0	1	2
62	2	1	62	7	2.34	5.2	11	3.97	5.12	12.17	220	2	2	2	25	0	0	1	1	0	0	0	0	0	0	0	0	0	0	0	0	1	0	1	2
67	2	1	72	7	3.98	3.69	10.7	3.8	4.25	10.47	220	2	2	2	18	0	0	1	1	0	0	1	0	0	0	0	0	0	0	0	0	1	0	1	2
43	1	3	73	6.6	2.63	4.56	9.54	3.63	5.09	12.37	220	2	2	2	30	1	0	1	1	0	0	0	0	0	0	0	0	0	0	0	0	1	1	1	2
44	1	2	72	5.5	1.86	5.5	8.59	2.82	5.47	12.92	220	2	1	2	25	0	1	0	0	1	0	0	0	0	0	0	0	0	0	0	0	1	1	1	2
73	2	1	52	7	2.19	4.97	9.36	2.8	4.96	10.91	220	2	2	2	25	0	1	0	1	0	1	1	0	0	0	0	0	0	0	0	0	1	1	1	2
72	2	1	52	5.8	2.19	4.97	9.36	2.8	4.96	10.91	220	2	1	2	21	0	0	0	0	0	0	1	0	0	0	0	0	0	0	0	0	1	1	1	2
51	1	1	62	6.8	4.18	4.23	7.13	2.78	4.5	9.9	220	2	2	2	21	0	0	0	1	1	0	0	0	0	0	0	0	0	0	0	0	1	1	1	2
63	2	2	60	10	0.55	3.9	11.6	2.73	4.5	13.25	220	2	2	2	25	0	0	0	1	1	1	0	0	0	0	0	0	0	0	0	0	1	1	1	2
62	1	1	93	5.6	1.62	4.14	12.9	2.71	3.8	14.74	220	2	1	2	25	0	0	1	0	0	0	0	0	0	0	0	0	0	0	0	0	1	1	1	2
66	1	1	83	5.5	2.5	4.4	10.17	2.65	3.7	10	220	2	1	2	22	0	1	1	0	0	0	1	0	0	0	0	0	0	0	0	0	1	1	1	2
57	1	1	81	7	1.76	4.37	11.15	2.63	4.45	11.65	220	2	2	2	28	0	0	1	1	0	1	0	0	0	0	0	0	0	0	0	0	1	1	1	2
33	1	2	82	5.5	0.95	3.49	9.13	2.55	5.34	12.7	220	2	1	2	24	0	1	0	0	1	0	0	0	0	0	0	0	0	0	0	0	1	1	1	2
74	1	1	75	7	2.33	4.7	12.7	2.47	4.5	12	220	2	2	2	22	0	0	1	1	0	1	1	0	0	0	0	0	0	0	0	0	1	1	1	2
50	1	3	61	5.9	1.27	4.25	10.8	2.43	4.95	13.5	220	2	1	2	21	0	0	0	0	1	0	0	0	0	0	0	0	0	0	0	0	1	1	1	2
68	1	1	75	5.7	2.75	4.62	9.43	2.32	3.93	11.24	220	2	1	2	24	0	0	1	0	0	0	1	0	0	0	0	0	0	0	0	0	1	1	1	2
64	1	3	75	5.8	0.38	5.38	13.1	2.24	5.74	12.82	220	2	3	2	21	0	0	1	0	0	1	0	0	0	0	0	0	0	0	0	0	1	1	1	2
46	1	1	79	5.8	1.57	5.48	11.4	2.22	5.5	12.25	220	2	3	2	25	0	0	1	0	0	0	0	0	0	0	0	0	0	0	0	0	1	1	1	2
48	1	2	92	6.6	0.9	4.1	10.9	2.2	4.42	13.09	220	2	2	2	21	0	0	1	1	0	1	0	0	0	0	0	0	0	0	0	0	1	1	1	2
66	1	2	174	8.3	1.05	3.9	11.89	2.18	4.17	9.81	220	2	2	2	27	0	0	0	1	1	0	1	0	0	0	0	0	0	0	0	0	1	1	1	2
79	1	3	79	5.5	3.15	4.13	10.19	2.18	4.5	12.4	220	2	3	2	24	0	1	0	0	1	0	1	0	0	0	0	0	0	0	0	0	1	1	1	2
72	2	2	59	7	1.9	3.7	11.3	2.1	3.8	12.8	220	2	2	2	20	0	1	0	1	0	1	1	0	0	0	0	0	0	0	0	0	1	1	1	2
71	2	2	59	6	1.9	3.7	11.3	2.1	3.8	12.8	220	2	1	2	18	0	0	0	0	0	0	1	0	0	0	0	0	0	0	0	0	1	1	1	2
66	1	1	102	6.6	0.64	3.88	13.4	2.09	3.03	16.5	220	2	2	2	21	0	1	1	1	0	0	1	0	0	0	0	0	0	0	0	0	1	1	1	2
69	1	1	74	7	2.42	5.08	13.4	2.06	4.8	12.3	220	2	2	2	27	0	0	1	1	0	0	1	0	0	0	0	0	0	0	0	0	1	1	1	2
62	2	1	61	5.5	3.85	3.91	8.3	2.03	4.3	10.2	220	2	3	2	27	0	1	0	0	1	0	0	0	0	0	0	0	0	0	0	0	1	1	1	2
66	1	1	72	5.7	5.07	4.73	11.8	2.01	4.43	12	220	2	3	2	24	0	0	1	0	0	1	1	0	0	0	0	0	0	0	0	0	1	1	1	2
61	2	1	81	6.1	1.4	5.39	12.9	1.88	4.7	13.84	220	2	1	2	21	0	0	0	0	1	0	0	0	0	0	0	0	0	0	0	0	1	1	1	2
62	1	1	109	7	1.48	5.2	12.5	1.84	5.32	10.77	220	2	3	2	25	0	0	1	1	0	1	0	0	0	0	0	0	0	0	0	0	1	1	1	2
51	2	1	58	5.6	4.78	5.01	9.95	1.77	4.96	10.34	220	2	1	2	25	0	0	1	0	0	0	0	0	0	0	0	0	0	0	0	0	1	1	1	2
60	1	3	80	5.5	0.69	4.49	11.53	1.76	4.27	20.96	220	2	1	2	31	1	1	1	1	0	0	0	0	0	0	0	0	0	0	0	0	1	1	1	2
45	2	3	90	5.5	0.83	3.4	10.89	1.75	4.16	15.1	220	2	1	2	23	0	1	0	0	1	1	0	0	0	0	0	0	0	0	0	0	1	1	1	2
60	1	1	92	7	1.43	4.8	12.5	1.61	4.9	13.4	220	2	3	2	24	0	0	1	1	0	0	0	0	0	0	0	0	0	0	0	0	1	1	1	2
60	1	1	77	5.6	1.22	4	11.2	1.55	4.7	11.88	220	2	3	2	25	0	0	0	0	1	1	0	0	0	0	0	0	0	0	0	0	1	1	1	2
61	1	3	71	5.7	2.49	4.79	10.32	1.49	4.4	10.15	220	2	3	2	22	0	0	0	0	1	0	0	0	0	0	0	0	0	0	0	0	1	1	1	2
76	1	1	88	5.8	2.18	4.56	16.8	1.47	4.44	15.3	220	2	3	2	31	1	0	1	0	0	1	1	0	0	0	0	0	0	0	0	0	1	1	1	2
56	1	2	88	5.9	1.38	3.79	10.07	1.46	5.56	11.35	220	2	3	2	21	0	0	0	0	0	1	0	0	0	0	0	0	0	0	0	0	1	1	1	2
56	1	2	92	7	1.38	3.79	10	1.45	5.56	11.35	220	2	2	2	21	0	0	1	1	0	1	0	0	0	0	0	0	0	0	0	0	1	1	1	2
87	2	2	99	7.2	1.44	4.15	11.6	1.44	3.6	12.1	220	2	2	2	27	0	0	0	1	1	0	1	0	0	0	0	0	0	0	0	0	1	1	1	2
77	2	3	66	6.6	0.86	4	12.48	1.42	4.99	12.93	220	2	3	2	27	0	1	1	1	0	0	1	0	0	0	0	0	0	0	0	0	1	1	1	2
71	1	2	82	5.6	1.2	5.09	12.14	1.4	5.37	13.25	220	2	1	2	27	0	0	1	0	0	1	1	0	0	0	0	0	0	0	0	0	1	1	1	2
42	1	3	94	5.5	3.99	3.3	13.82	1.25	5.05	15	220	2	1	2	24	0	1	0	0	1	1	0	0	0	0	0	0	0	0	0	0	1	1	1	2
55	1	2	81	7	0.8	4.6	11.2	1.21	4.37	11.3	220	2	3	2	18	0	0	1	1	0	0	0	0	0	0	0	0	0	0	0	0	1	1	1	2
64	1	3	75	6.6	3.14	4.25	10.59	1.2	4.68	10.91	220	2	3	2	21	0	0	1	0	0	0	0	0	0	0	0	0	0	0	0	0	1	1	1	2
63	1	1	80	7	0.79	4.14	11.19	1.11	4.87	11.53	220	2	3	2	25	0	0	1	1	0	1	0	0	0	0	0	0	0	0	0	0	1	1	1	2
75	1	1	91	7	0.98	4.35	12	1.09	4.5	12.52	220	2	3	2	21	0	0	1	1	0	0	1	0	0	0	0	0	0	0	0	0	1	1	1	2
43	1	2	71	6.6	0.73	5.84	11.56	1.06	4.58	11.1	220	2	3	2	21	0	0	1	1	0	0	0	0	0	0	0	0	0	0	0	0	1	1	1	2
62	1	3	81	5.8	1.47	4.39	12.5	0.92	3.9	11.3	220	2	3	2	21	0	0	1	0	0	0	0	0	0	0	0	0	0	0	0	0	1	1	1	2
78	1	3	64	8.4	1.08	4.4	10.5	0.89	5.3	14.5	220	2	2	2	23	0	0	0	1	1	0	1	0	0	0	0	0	0	0	0	0	1	1	1	2
52	1	1	68	7	0.63	4.94	11	0.88	4.6	11.39	220	2	2	2	21	0	0	1	0	0	0	0	0	0	0	0	0	0	0	0	0	1	1	1	2
61	1	3	100	7	1.56	3.49	10.96	0.86	4.68	12	220	2	2	2	24	0	0	1	1	0	0	0	0	0	0	0	0	0	0	0	0	1	1	0	2
62	1	1	80	6.3	1.08	4.6	10.23	0.86	5.65	13.87	220	2	1	2	24	0	0	0	0	1	0	0	0	0	0	0	0	0	0	0	0	1	1	0	2
60	1	1	82	5.7	0.79	4.76	12.3	0.85	5.76	11.52	220	2	1	2	21	0	0	1	0	0	0	0	0	0	0	0	0	0	0	0	0	1	1	1	2
74	1	1	80	6.6	1.09	5.2	10.3	0.83	4.4	13.09	220	2	2	2	24	0	1	1	1	0	0	1	0	0	0	0	0	0	0	0	0	1	1	1	2
46	1	1	74	5.7	0.77	5.68	11.28	0.83	6.18	12.5	220	2	1	2	29	0	0	1	0	0	0	0	0	0	0	0	0	0	0	0	0	1	1	1	2
63	1	2	74	7	1.4	5.2	9.84	0.75	4.75	12.48	220	2	2	2	24	0	1	0	1	0	0	0	0	0	0	0	0	0	0	0	0	1	1	1	2
54	1	1	75	6.6	0.43	4.59	12.17	0.75	4.57	10.25	220	2	2	2	25	0	0	1	0	0	0	0	0	0	0	0	0	0	0	0	0	1	1	1	2
62	1	2	74	5.7	1.4	5.2	9.84	0.75	4.75	12.48	220	2	1	2	24	0	0	0	0	0	0	0	0	0	0	0	0	0	0	0	0	1	1	1	2
63	1	1	68	7	1.2	5.7	14.07	0.73	4.74	12.4	220	2	2	2	25	0	1	0	1	0	0	0	0	0	0	0	0	0	0	0	0	1	1	1	2
61	1	1	85	6.8	1.44	4.87	10.14	0.73	4.6	12.48	220	2	2	2	25	0	1	0	1	0	1	0	0	0	0	0	0	0	0	0	0	1	1	1	2
60	1	1	85	6.8	1.44	4.87	10.14	0.73	4.6	12.48	220	2	2	2	25	0	0	0	1	0	0	0	0	0	0	0	0	0	0	0	0	1	1	1	2
62	1	1	68	6.1	1.2	5.7	14.07	0.73	4.74	12.4	220	2	1	2	25	0	0	0	0	0	1	0	0	0	0	0	0	0	0	0	0	1	1	1	2
49	1	3	85	7	3.08	5.9	10.17	0.72	6.39	13.3	220	2	3	2	27	0	1	0	1	0	0	0	0	0	0	0	0	0	0	0	0	1	1	1	2
48	1	3	85	5.8	3.08	5.9	10.17	0.72	6.39	13.3	220	2	1	2	27	0	0	0	0	0	1	0	0	0	0	0	0	0	0	0	0	1	1	1	2
68	1	1	97	7	0.8	3.8	12.09	0.71	4.36	11.8	220	2	2	2	25	0	0	1	0	0	0	1	0	0	0	0	0	0	0	0	0	1	1	1	2
73	1	1	80	6.8	1.38	4.38	11.1	0.65	3.95	11	220	2	2	2	23	0	1	0	1	0	0	1	0	0	0	0	0	0	0	0	0	1	1	1	2
72	1	1	80	6.8	1.38	4.38	11.1	0.65	3.95	11	220	2	2	2	23	0	0	0	1	0	0	1	0	0	0	0	0	0	0	0	0	1	1	1	2
61	1	3	85	6.8	1.44	4.8	10.14	0.65	4.6	12.48	220	2	2	2	25	0	1	0	1	0	0	0	0	0	0	0	0	0	0	0	0	1	1	1	2
60	1	3	85	6.8	1.44	4.8	10.14	0.65	4.6	12.48	220	2	2	2	25	0	0	0	1	0	0	0	0	0	0	0	0	0	0	0	0	1	1	1	2
51	1	1	67	6.2	1.14	4	11.9	0.65	4.7	13.1	220	2	1	2	27	0	0	0	0	1	0	0	0	0	0	0	0	0	0	0	0	1	1	1	2
60	1	2	94	5.7	1	5.7	10.7	0.64	4.76	13.1	220	2	2	2	25	0	0	1	0	0	0	0	0	0	0	0	0	0	0	0	0	1	1	1	2
52	1	1	71	5.6	2.28	4.24	10.6	0.63	4.39	9.48	220	2	2	2	26	0	0	0	1	1	0	0	0	0	0	0	0	0	0	0	0	1	1	1	2
52	1	3	76	5.6	2.28	4.24	10.6	0.63	4.39	9.48	220	2	2	2	26	0	0	0	0	1	0	0	0	0	0	0	0	0	0	0	0	1	1	1	2
47	1	1	82	6.6	0.82	5.22	11.2	0.59	6.99	14.3	220	2	2	2	27	0	1	1	1	0	0	0	0	0	0	0	0	0	0	0	0	1	1	1	2
66	2	3	72	6.6	0.79	5.61	14.5	0.47	4.18	11.3	220	2	2	2	28	0	1	1	0	0	0	1	0	0	0	0	0	0	0	0	0	1	1	1	2
64	1	1	106	7	0.43	5.2	12.8	0.45	4.7	10.4	220	2	2	2	31	1	1	0	1	1	0	0	0	0	0	0	0	0	0	0	0	1	1	1	2
63	1	1	106	6	0.43	5.2	12.8	0.45	4.7	10.4	220	2	1	2	31	1	0	0	0	0	0	0	0	0	0	0	0	0	0	0	0	1	1	1	2
56	1	1	78	5.7	0.44	5.3	12.09	0.31	4.39	12.05	220	2	1	2	24	0	0	1	0	0	0	0	0	0	0	0	0	0	0	0	0	1	1	1	2
54	1	1	64	5.8	1.09	5.77	11	0.3	4.29	10.74	220	2	1	2	25	0	0	1	0	0	0	0	0	0	0	0	0	0	0	0	0	1	1	1	2
50	1	1	70	6.6	0.89	4.14	8.49	0.24	4.8	14.3	220	2	3	2	25	0	0	1	1	1	0	0	0	0	0	0	0	0	0	0	0	1	1	1	2
54	1	1	81	5.7	3.44	5.54	9.85	4.4	4.45	11.8	220	2	1	2	26	0	0	1	0	0	0	0	1	0	0	0	1	0	1	0	1	0	0	1	2
79	1	2	147	7	1.59	4.7	15.23	32.85	3.9	7.39	220	2	2	2	24	0	1	0	1	1	0	1	1	0	0	1	0	1	0	0	1	0	0	1	2
78	1	2	147	5.5	1.59	4.7	15.23	32.85	3.9	7.39	220	2	1	2	24	0	0	0	0	1	0	1	0	0	0	0	0	0	0	0	0	0	0	1	2
59	1	1	63	6.6	0.72	4.76	8.87	0.2	4.34	10.62	220	2	3	2	31	1	0	1	1	0	0	0	0	0	0	0	0	0	0	0	0	1	1	1	2
58	2	1	80	7	1.41	5.7	9.49	-0.01	5.3	14.2	220	2	2	2	21	0	1	0	1	0	0	1	0	0	0	0	0	0	0	0	0	1	1	1	2
57	2	1	80	5.5	1.41	5.7	9.49	-0.01	5.3	14.2	220	2	1	2	21	0	0	0	0	1	0	1	0	0	0	0	0	0	0	0	0	1	1	1	2
56	1	2	83	7	2.97	5.99	14.9	-0.09	6.59	13.87	220	2	3	2	24	0	1	0	1	0	0	1	0	0	0	0	0	0	0	0	0	1	1	1	2
55	1	2	83	5.5	2.97	5.99	14.9	-0.09	6.59	13.87	220	2	1	2	23	0	0	0	0	0	0	0	0	0	0	0	0	0	0	0	0	1	1	1	2
39	1	2	92	7	2.05	5.05	10.49	-0.14	5.4	18.08	220	2	3	2	27	0	0	1	1	1	1	0	0	0	0	0	0	0	0	0	0	1	1	1	2
40	1	2	92	7	2.05	5	10.5	-0.14	7	18.8	220	2	3	2	22	0	1	0	1	0	0	0	0	0	0	0	0	0	0	0	0	1	1	1	2
39	1	2	92	5.5	2.05	5	10.5	-0.14	7	18.8	220	2	1	2	22	0	0	0	0	0	0	0	0	0	0	0	0	0	0	0	0	1	1	1	2
71	1	1	97	6.4	2.19	3.76	11.96	4.39	5.05	11.79	230	2	2	1	31	1	0	0	0	1	0	1	0	0	0	0	0	0	0	0	0	1	1	1	2
60	1	1	60	10.9	2.95	5.83	13.49	3.95	5.66	13.07	230	2	2	1	29	0	0	0	1	0	0	0	0	0	0	0	0	0	0	0	0	1	1	1	2
74	1	3	89	6.3	4	5.19	12.7	2.94	3	5.83	230	2	1	1	21	0	1	1	0	0	1	1	0	0	0	0	0	0	0	0	0	1	1	1	2
47	1	3	72	6.3	2.39	4.5	8	2.74	4.7	7.8	230	2	1	1	21	0	0	0	0	1	0	0	0	0	0	0	0	0	0	0	0	1	1	1	2
85	1	2	132	6.1	2.76	5.07	12.3	2.66	4.25	15.83	230	2	1	1	23	0	0	0	1	0	0	1	0	0	0	0	0	0	0	0	0	1	1	1	2
53	1	1	81	5.9	2.06	5.05	14.19	2.62	5.84	15.03	230	2	1	1	21	0	0	1	1	0	0	0	0	0	0	0	0	0	0	0	0	1	1	1	2
40	1	3	95	6.1	4.8	5	9.2	2.61	5	10.5	230	2	1	1	25	0	0	0	0	0	0	0	0	0	0	0	0	0	0	0	0	1	1	1	2
74	1	3	75	8.1	3.46	4.76	12.78	2.53	4.16	14.54	230	2	1	1	21	0	0	0	1	1	0	1	0	0	0	0	0	0	0	0	0	1	1	1	2
66	1	2	86	6.4	2.5	4.2	11.89	2.44	4.78	14.4	230	2	1	1	18	0	0	0	1	1	0	1	0	0	0	0	0	0	0	0	0	1	1	1	2
66	1	3	87	6.1	2.5	4.48	8.5	2.15	4.59	12.69	230	2	1	1	26	0	1	1	0	0	0	1	0	0	0	0	0	0	0	0	0	1	1	1	2
35	1	2	103	5.1	4.76	4.52	13.06	1.92	5.7	13.03	230	2	1	1	21	0	1	1	0	0	0	0	0	0	0	0	0	0	0	0	0	1	1	1	2
35	1	2	103	5.1	4.76	4.52	13.06	1.92	5.7	13.03	230	2	1	1	21	0	1	0	1	0	0	0	0	0	0	0	0	0	0	0	0	1	1	1	2
65	2	1	58	6.3	1.77	4.79	9.8	1.9	4.38	9.66	230	2	1	1	23	0	0	0	0	1	0	1	0	0	0	0	0	0	0	0	0	1	1	1	2
61	1	3	94	6	1.42	4.8	10.9	1.9	5.98	12.5	230	2	1	1	28	0	1	0	1	0	0	0	0	0	0	0	0	0	0	0	0	1	1	1	2
61	1	2	94	5.5	1.42	4.8	10.9	1.85	5.98	12.54	230	2	1	1	29	0	1	0	0	0	0	0	0	0	0	0	0	0	0	0	0	1	1	0	2
71	1	1	74	6.4	2.64	4.49	9.4	1.71	4.94	9.99	230	2	2	1	31	1	1	0	1	1	0	1	0	0	0	0	0	0	0	0	0	1	1	1	2
68	1	1	90	5.9	2.14	4.84	10.24	1.67	4.26	11.61	230	2	1	1	18	0	0	1	0	0	0	1	0	0	0	0	0	0	0	0	0	1	1	1	2
43	1	3	76	5.7	0.69	5.57	14.06	1.58	4.37	10.14	230	2	1	1	26	0	0	0	0	0	0	0	0	0	0	0	0	0	0	0	0	1	1	1	2
59	1	1	57	10.9	1.2	5.63	11.2	1.55	4.8	10.9	230	2	1	1	28	0	0	0	1	0	0	0	0	0	0	0	0	0	0	0	0	1	1	1	2
66	1	3	91	6.4	2.5	4.19	11.89	1.48	5.24	13.4	230	2	1	1	30	1	0	0	1	1	0	1	0	0	0	0	0	0	0	0	0	1	1	1	2
69	1	1	99	5.9	1.39	4.96	14.6	1.45	4.5	15.26	230	2	1	1	30	0	1	1	0	0	0	1	0	0	0	0	0	0	0	0	0	1	1	1	2
60	2	2	169	8.1	1.6	4.65	13.62	1.41	4.49	13.7	230	2	1	1	25	0	0	0	1	1	0	0	0	0	0	0	0	0	0	0	0	1	1	1	2
68	2	2	54	5.8	1.98	4.64	11.79	1.31	4.2	10.3	230	2	1	1	25	0	1	0	0	1	0	1	0	0	0	0	0	0	0	0	0	1	1	1	2
67	1	1	81	6.1	1.48	5.22	7.48	1.05	5.29	10.6	230	2	1	1	26	0	1	1	0	0	0	1	0	0	0	0	0	0	0	0	0	1	1	1	2
53	1	2	73	6.1	1.45	4.9	14.1	0.99	4.21	12.6	230	2	1	1	18	0	1	1	0	1	0	0	0	0	0	0	0	0	0	0	0	1	1	1	2
66	2	1	40	10.9	1.36	4	12.49	0.98	4.8	10.38	230	2	1	1	28	0	0	0	1	0	0	1	0	0	0	0	0	0	0	0	0	1	1	1	2
72	1	1	82	10.7	1.36	4.39	11.4	0.9	4.45	14.06	230	2	1	1	21	0	0	0	1	0	0	1	0	0	0	0	0	0	0	0	0	1	1	1	2
52	1	3	77	5.8	0.99	4.66	14.16	0.9	4.6	12.2	230	2	1	1	27	0	1	0	0	1	0	0	0	0	0	0	0	0	0	0	0	1	1	1	2
60	1	3	90	5.5	1.4	5.5	11	0.9	4.8	12.1	230	2	1	1	24	0	0	1	0	0	0	0	0	0	0	0	0	0	0	0	0	1	1	1	2
65	1	1	106	10.9	1.2	4.4	13.9	0.88	4.5	12.39	230	2	1	1	27	0	0	0	1	1	0	1	0	0	0	0	0	0	0	0	0	1	1	1	2
75	1	2	73	6.2	2.15	4.02	19.5	0.85	4.2	10.9	230	2	1	1	24	0	1	0	0	1	0	1	0	0	0	0	0	0	0	0	0	1	1	1	2
79	1	1	91	6.3	0.52	5.12	17.48	0.78	4.95	14.04	230	2	1	1	24	0	1	1	0	0	1	1	0	0	0	0	0	0	0	0	0	1	1	1	2
68	1	2	88	5.5	0.53	5.23	12.9	0.78	4.84	11.7	230	2	1	1	22	0	0	1	0	0	0	1	0	0	0	0	0	0	0	0	0	1	1	1	2
52	1	2	90	6.2	1.29	4.6	13.09	0.67	4.5	11.43	230	2	1	1	19	0	1	1	0	0	0	0	0	0	0	0	0	0	0	0	0	1	1	1	2
52	1	2	90	6.2	1.29	4.6	13.09	0.67	4.5	11.43	230	2	1	1	18	0	1	0	1	0	0	0	0	0	0	0	0	0	0	0	0	1	1	1	2
49	1	1	62	5.5	1.29	5.47	11.9	0.67	4.71	10.22	230	2	1	1	21	0	1	0	0	1	0	0	0	0	0	0	0	0	0	0	0	1	1	1	2
59	1	1	74	6.1	0.98	4.12	9.7	0.63	4.37	13.2	230	2	2	1	24	0	0	0	1	0	0	0	0	0	0	0	0	0	0	0	0	1	1	1	2
61	1	1	93	6.1	2.4	5.46	9	0.61	5.89	11.93	230	2	2	1	21	0	1	1	0	0	0	0	0	0	0	0	0	0	0	0	0	1	1	1	2
56	1	1	89	6.4	1.24	5.48	10.62	0.51	5.64	13.6	230	2	1	1	24	0	0	0	1	1	0	0	0	0	0	0	0	0	0	0	0	1	1	1	2
67	1	1	72	6.1	1.26	4.13	9	0.5	4.5	11.7	230	2	1	1	24	0	0	0	0	0	0	1	0	0	0	0	0	0	0	0	0	1	1	1	2
64	1	1	80	6.1	0.78	5.56	10.46	0.49	4.67	8.73	230	2	1	1	25	0	0	0	0	0	0	0	0	0	0	0	0	0	0	0	0	1	1	1	2
76	1	2	93	5.9	0.87	4.6	11.01	0.48	5.15	10.86	230	2	1	1	23	0	1	1	0	1	0	1	0	0	0	0	0	0	0	0	0	1	1	1	2
51	1	1	88	6.1	1.05	5.18	12.8	0.4	5.37	12.77	230	2	2	1	25	0	1	1	0	0	0	0	0	0	0	0	0	0	0	0	0	1	1	1	2
46	1	1	70	5.7	1.28	4.65	9.59	0.34	4.85	13.1	230	2	1	1	21	0	0	0	0	0	0	0	0	0	0	0	0	0	0	0	0	0	1	1	2
67	1	3	97	7	3.26	3.62	9.33	2.79	4.61	10.77	230	2	2	2	16	0	1	0	1	0	0	1	0	0	0	0	0	0	0	0	0	1	1	1	2
66	1	3	97	5.5	3.26	3.62	9.33	2.79	4.61	10.77	230	2	1	2	22	0	0	0	0	0	0	1	0	0	0	0	0	0	0	0	0	1	1	1	2
63	1	3	94	7	2.93	5.06	14.5	2.46	5.63	13.26	230	2	2	2	24	0	1	0	1	1	0	0	0	0	0	0	0	0	0	0	0	1	1	1	2
62	1	3	94	5.5	2.93	5.06	14.5	2.46	5.63	13.26	230	2	1	2	21	0	0	0	0	0	0	0	0	0	0	0	0	0	0	0	0	1	1	1	2
61	2	1	75	7	2.59	4.58	11.19	1.81	4.34	11.86	230	2	3	2	25	0	0	1	1	1	0	0	0	0	0	0	0	0	0	0	0	1	1	1	2
50	1	1	84	5.5	0.59	3.38	9.02	1.75	5.4	10.17	230	2	1	2	21	0	1	0	0	0	0	0	0	0	0	0	0	0	0	0	0	1	1	1	2
64	1	1	71	6.6	1.1	5.59	10.08	1.55	4.43	9.6	230	2	2	2	27	0	0	1	1	0	0	0	0	0	0	0	0	0	0	0	0	1	1	1	2
65	1	1	77	7	1.98	5.43	8.99	1.42	4.06	8.97	230	2	2	2	24	0	0	1	1	0	0	1	0	0	0	0	0	0	0	0	0	1	1	1	2
74	1	1	78	6.2	1.68	3.08	9.7	1.22	4.46	14.2	230	2	1	2	22	0	0	0	0	1	1	1	0	0	0	0	0	0	0	0	0	1	1	1	2
55	1	2	81	7	0.8	4.64	11.2	1.21	4.37	11.3	230	2	3	2	24	0	0	1	0	0	0	0	0	0	0	0	0	0	0	0	0	1	1	1	2
55	1	3	81	7	0.8	4.6	11.22	1.21	4.37	11.3	230	2	3	2	18	0	0	1	1	0	1	0	0	0	0	0	0	0	0	0	0	1	1	1	2
59	2	1	51	5.5	1	3.9	8.2	1.15	4.9	9.5	230	2	1	2	21	0	1	0	0	1	0	0	0	0	0	0	0	0	0	0	0	1	1	1	2
57	1	1	80	6.6	1.05	4.43	11.6	1.05	4.5	14.05	230	2	3	2	25	0	0	1	1	0	0	0	0	0	0	0	0	0	0	0	0	1	1	1	2
61	1	1	118	7.5	1.05	4.78	14.15	0.48	5.03	13.19	230	2	2	2	21	0	0	0	0	1	0	0	0	0	0	0	0	0	0	0	0	1	1	1	2
72	1	3	84	6.7	2.21	4.8	12.5	2.65	5.47	11.77	240	2	2	1	26	0	1	0	1	1	0	1	0	0	0	0	0	0	0	0	0	1	1	1	2
72	1	1	84	6.4	2.2	4.8	12.54	2.65	5.4	11.7	240	2	2	1	26	0	1	0	1	1	0	1	0	0	0	0	0	0	0	0	0	1	1	1	2
53	1	2	79	6	1.37	5.1	10.45	1.85	4.28	12	240	2	1	1	29	0	0	0	0	0	0	0	0	0	0	0	0	0	0	0	0	1	1	1	2
61	1	1	71	10.7	1.43	4.6	10.6	1.45	5.28	11.55	240	2	1	1	21	0	0	0	1	0	0	0	0	0	0	0	0	0	0	0	0	1	1	1	2
57	1	1	147	10.4	0.97	4.45	13.3	1.43	4.14	11.98	240	2	1	1	24	0	0	0	0	0	0	0	0	0	0	0	0	0	0	0	0	1	1	1	2
63	1	3	169	6.1	1.5	3.9	13.57	1.35	4.8	9.63	240	2	2	1	25	0	1	1	0	1	0	0	0	0	0	0	0	0	0	0	0	1	1	1	2
70	1	1	57	6	0.45	5.69	11.78	1.13	5.18	12.6	240	2	1	1	22	0	0	0	0	0	0	1	0	0	0	0	0	0	0	0	0	1	1	1	2
55	1	1	56	6.1	1.6	4.96	10.7	1.02	4.8	13	240	2	1	1	21	0	1	1	0	0	0	0	0	0	0	0	0	0	0	0	0	1	1	1	2
54	1	1	69	6.1	1.45	4.93	14.1	0.99	4.21	12.6	240	2	1	1	18	0	1	1	0	1	0	0	0	0	0	0	0	0	0	0	0	1	1	1	2
67	1	1	85	6.1	0.78	5.19	11.2	0.64	3.97	10.3	240	2	2	1	25	0	0	0	0	0	0	1	0	0	0	0	0	0	0	0	0	1	1	1	2
59	1	1	130	10.6	0.38	5.14	14.2	0.31	5.5	12.9	240	2	1	1	27	0	0	0	1	0	0	0	0	0	0	0	0	0	0	0	0	0	0	1	2
65	1	1	77	6.4	0.46	3.9	11.9	0.27	4.9	12.3	240	2	2	1	21	0	1	0	0	1	0	1	0	0	0	0	0	0	0	0	0	0	0	1	2
59	1	3	85	5.9	2	5.08	15.7	2.21	4.42	15.38	250	2	1	1	25	0	1	1	0	0	0	0	0	0	0	0	0	0	0	0	0	1	1	1	2
57	2	1	93	8	1.03	6.76	15.27	2.12	4.76	11.28	250	2	1	1	26	0	0	0	1	1	0	0	0	0	0	0	0	0	0	0	0	1	1	1	2
49	2	2	61	5.9	3.8	5.49	13.06	2.1	5.56	10.95	250	2	1	1	25	0	1	0	0	0	0	0	0	0	0	0	0	0	0	0	0	1	1	1	2
61	1	1	89	6.4	3.18	9.18	9.33	1.94	4.7	11.5	250	2	1	1	26	0	0	0	1	1	0	0	0	0	0	0	0	0	0	0	0	1	1	1	2
60	1	3	87	8.1	3.3	5.15	8.9	1.75	4.9	11.56	250	2	1	1	31	1	0	0	0	1	0	0	0	0	0	0	0	0	0	0	0	1	1	1	2
61	1	1	84	5.9	1.4	5.6	12.05	1.59	4.92	14.2	250	2	1	1	27	0	1	1	0	0	0	0	0	0	0	0	0	0	0	0	0	1	1	1	2
58	1	1	76	5.9	2.13	5.15	11.5	1.55	5.7	14.3	250	2	1	1	21	0	0	1	0	0	0	0	0	0	0	0	0	0	0	0	0	1	1	1	2
60	1	3	64	5.9	0.52	5.1	12.29	1.54	5	12.4	250	2	1	1	21	0	0	1	0	0	0	0	0	0	0	0	0	0	0	0	0	1	1	1	2
60	1	2	64	5.9	0.52	5.1	12.29	1.54	5	12.4	250	2	1	1	21	0	0	1	0	0	0	0	0	0	0	0	0	0	0	0	0	1	1	1	2
62	1	3	82	5.9	1.5	4.7	11.05	1.31	5.2	13.5	250	2	1	1	25	0	0	1	0	0	0	0	0	0	0	0	0	0	0	0	0	1	1	1	2
70	1	2	83	6.4	3.13	5	24.77	1.27	4.4	21.17	250	2	1	1	25	0	0	0	1	1	0	1	0	0	0	0	0	0	0	0	0	1	1	1	2
67	1	1	93	6	0.77	4.9	12.4	1.27	5.33	14.84	250	2	1	1	24	0	0	0	0	0	0	1	0	0	0	0	0	0	0	0	0	1	1	1	2
81	1	2	96	6.1	1.06	4.8	15	1.12	4.8	15.7	250	2	1	1	25	0	1	0	0	0	0	1	0	0	0	0	0	0	0	0	0	1	1	1	2
44	1	1	76	5.9	2.02	5.22	11.26	1.12	5.36	9.95	250	2	1	1	25	0	1	1	0	0	0	0	0	0	0	0	0	0	0	0	0	1	1	1	2
45	1	1	88	5.6	1.02	4.38	9.83	1.12	5.2	11.8	250	2	1	1	27	0	1	1	0	0	0	0	0	0	0	0	0	0	0	0	0	1	1	1	2
64	1	1	69	9.7	1.29	4.43	11.32	1.09	5.29	11.81	250	2	2	1	24	0	1	0	1	0	0	0	0	0	0	0	0	0	0	0	0	1	1	1	2
65	2	1	91	10.5	2.37	4.08	13.55	1.05	4.17	13.6	250	2	2	1	27	0	1	0	1	1	0	1	0	0	0	0	0	0	0	0	0	1	1	1	2
77	1	1	71	10.4	1.04	4.59	14.7	1	3.99	11.7	250	2	1	1	23	0	0	0	1	0	0	1	0	0	0	0	0	0	0	0	0	1	1	1	2
77	2	2	65	5.9	0.94	3.5	13.39	0.94	4.8	17.89	250	2	2	1	18	0	1	1	0	0	0	1	0	0	0	0	0	0	0	0	0	1	1	1	2
66	1	1	71	8	1.75	4.42	12.16	0.82	4.65	12.75	250	2	1	1	25	0	0	0	1	1	0	1	0	0	0	0	0	0	0	0	0	1	1	1	2
64	1	3	133	5.7	2.2	4.65	9.98	0.77	5.23	12.66	250	2	1	1	25	0	0	0	0	0	0	0	0	0	0	0	0	0	0	0	0	1	1	1	2
63	1	3	58	7.9	1.29	4.43	11.32	0.72	4.53	11.9	250	2	2	1	24	0	1	0	1	0	0	0	0	0	0	0	0	0	0	0	0	1	1	1	2
49	1	1	62	5.5	1.29	5.47	11.9	0.67	4.71	10.22	250	2	1	1	21	0	1	0	0	0	0	0	0	0	0	0	0	0	0	0	0	1	1	1	2
67	1	1	72	6.1	1.26	4.13	9	0.5	4.5	11.7	250	2	1	1	24	0	1	1	0	0	0	1	0	0	0	0	0	0	0	0	0	1	1	1	2
49	1	1	176	8	4.19	3.44	8.81	6.48	3.58	8.73	250	2	1	1	29	0	0	0	1	1	0	0	1	0	0	1	0	1	0	0	1	1	1	1	2
67	1	3	81	7	0.5	4.8	11.8	2.95	4.2	14.2	250	2	2	2	23	0	1	0	1	0	0	1	0	0	0	0	0	0	0	0	0	1	1	1	2
66	1	3	81	6.2	0.5	4.8	11.8	2.95	4.2	14.2	250	2	1	2	23	0	0	0	0	0	0	1	0	0	0	0	0	0	0	0	0	1	1	1	2
59	1	2	77	7	3.8	4.1	9.1	2.85	4.25	10.45	250	2	2	2	21	0	0	1	1	0	0	0	0	0	0	0	0	0	0	0	0	1	1	1	2
53	1	1	79	5.9	1.89	4.4	9.5	2.55	4.4	10.7	250	2	1	2	21	0	0	0	0	0	0	0	0	0	0	0	0	0	0	0	0	1	1	1	2
54	1	1	79	5.9	1.89	4.4	9.5	2.55	4.4	10.7	250	2	1	2	21	0	1	0	0	0	0	0	0	0	0	0	0	0	0	0	0	1	1	1	2
64	1	1	87	5.5	2.96	3.92	10.86	2.2	4.14	10.98	250	2	3	2	29	0	1	0	0	1	0	0	0	0	0	0	0	0	0	0	0	1	1	1	2
77	1	2	78	5.7	0.8	4.13	11.7	2.11	4.6	13.99	250	2	3	2	24	0	0	1	0	0	0	1	0	0	0	0	0	0	0	0	0	1	1	1	2
76	1	1	64	6.6	1.26	4.69	11.3	1.89	3.67	13.7	250	2	3	2	27	0	0	1	0	0	0	1	0	0	0	0	0	0	0	0	0	1	1	1	2
64	1	1	115	7.2	4.3	4.43	10.4	1.59	4.9	14.09	250	2	2	2	29	0	0	0	1	0	0	0	0	0	0	0	0	0	0	0	0	1	1	1	2
65	1	1	115	7.2	4.3	4.43	10.4	1.59	4.9	14.09	250	2	3	2	29	0	1	0	0	0	0	1	0	0	0	0	0	0	0	0	0	1	1	1	2
63	1	2	51	6.6	0.39	4.59	11.2	1.45	4.7	10.98	250	2	3	2	25	0	1	1	0	0	0	0	0	0	0	0	0	0	0	0	0	1	1	1	2
67	1	2	75	9.7	3.04	3.8	10.7	1.35	4.5	14.4	250	2	3	2	21	0	1	0	1	0	0	1	0	0	0	0	0	0	0	0	0	1	1	1	2
66	1	2	75	9.7	3.04	3.8	10.7	1.35	4.5	14.4	250	2	2	2	21	0	0	0	1	0	0	1	0	0	0	0	0	0	0	0	0	1	1	1	2
64	1	1	76	5.5	3.11	4.28	8.45	1.32	4.56	10.81	250	2	1	2	25	0	1	0	0	0	0	0	0	0	0	0	0	0	0	0	0	1	1	1	2
64	1	2	73	5.5	3.1	4.2	8.45	1.32	4.6	10.81	250	2	1	2	25	0	1	0	0	0	0	0	0	0	0	0	0	0	0	0	0	1	1	1	2
76	2	3	88	6.6	1.27	4.88	12.1	1.3	4.8	12.9	250	2	3	2	19	0	1	1	1	0	0	1	0	0	0	0	0	0	0	0	0	1	1	1	2
64	1	3	86	7	0.47	3.5	12.18	1.19	4.95	14.3	250	2	3	2	18	0	0	1	0	0	0	0	0	0	0	0	0	0	0	0	0	1	1	1	2
70	1	1	92	7	0.9	4.5	12.04	1.17	4.7	11.48	250	2	3	2	21	0	0	1	1	0	0	1	0	0	0	0	0	0	0	0	0	1	1	1	2
73	1	1	57	5.7	1.79	4.34	11.04	1.1	4.43	13.06	250	2	1	2	29	0	0	1	0	0	0	1	0	0	0	0	0	0	0	0	0	1	1	1	2
57	1	1	75	6.5	1.58	4.12	10.05	1.06	4.99	12.49	250	2	1	2	25	0	0	0	0	1	0	0	0	0	0	0	0	0	0	0	0	1	1	1	2
54	1	1	78	7	1.04	4.7	9.26	1.04	4.42	12.1	250	2	2	2	24	0	0	1	1	0	0	0	0	0	0	0	0	0	0	0	0	1	1	1	2
63	1	1	93	6.3	1.89	4.8	10.11	1.04	4.88	11.28	250	2	1	2	22	0	0	0	0	1	0	0	0	0	0	0	0	0	0	0	0	1	1	1	2
68	1	1	92	6	0.57	3.26	11.5	0.99	4.93	15.6	250	2	1	2	21	0	0	0	0	1	0	1	0	0	0	0	0	0	0	0	0	1	1	1	2
77	1	3	77	7.3	1.32	4.99	13.07	0.97	4.64	12.96	250	2	2	2	25	0	0	0	1	1	0	1	0	0	0	0	0	0	0	0	0	1	1	1	2
69	1	3	100	5.7	1.2	5.68	11.9	0.95	4.12	10.65	250	2	3	2	29	0	0	1	0	0	0	1	0	0	0	0	0	0	0	0	0	1	1	1	2
52	1	1	81	7	1.34	5.65	10.38	0.94	5.29	11.97	250	2	2	2	28	0	0	1	1	0	0	0	0	0	0	0	0	0	0	0	0	1	1	1	2
50	1	2	59	5.4	1.82	5.49	10.69	0.93	5.9	12.1	250	2	3	2	25	0	1	0	0	1	0	0	0	0	0	0	0	0	0	0	0	1	1	1	2
51	1	3	76	10.9	0.64	3.77	16.48	0.9	4.28	17.07	250	2	2	2	28	0	0	0	1	0	0	0	0	0	0	0	0	0	0	0	0	1	1	1	2
52	1	3	76	10.9	0.64	3.77	16.48	0.9	4.28	17.07	250	2	3	2	28	0	1	0	1	0	0	0	0	0	0	0	0	0	0	0	0	1	1	1	2
58	1	1	92	5.3	1.19	4.89	11.5	0.89	4.08	10.6	250	2	3	2	23	0	0	0	0	1	0	0	0	0	0	0	0	0	0	0	0	1	1	1	2
58	1	1	92	5.3	1.19	4.89	11.5	0.89	4.03	10.6	250	2	3	2	23	0	0	0	0	1	0	0	0	0	0	0	0	0	0	0	0	1	1	1	2
66	1	2	77	7	2.9	5.8	9.8	0.85	4.6	10.46	250	2	2	2	17	0	1	0	1	0	0	1	0	0	0	0	0	0	0	0	0	1	1	0	2
65	1	2	77	6.3	2.9	5.8	9.8	0.85	4.6	10.46	250	2	1	2	28	0	0	0	0	0	0	1	0	0	0	0	0	0	0	0	0	1	1	1	2
52	1	1	100	5.7	1.4	5.56	9.65	0.82	4.89	11.2	250	2	1	2	26	0	0	1	0	0	0	0	0	0	0	0	0	0	0	0	0	1	1	1	2
63	1	1	157	7	1.26	3.12	9.24	0.81	3.05	11.8	250	2	2	2	23	0	0	1	1	0	0	0	0	0	0	0	0	0	0	0	0	1	1	1	2
52	1	1	91	6.6	1.17	4.9	9.38	0.79	4.73	8.8	250	2	2	2	16	0	0	1	1	0	0	0	0	0	0	0	0	0	0	0	0	1	1	1	2
80	1	3	80	7	0.9	4.6	11.49	0.77	4.69	12	250	2	2	2	21	0	0	1	1	0	0	1	0	0	0	0	0	0	0	0	0	1	1	1	2
61	1	1	84	5.6	1.19	4.15	7.69	0.71	3.92	8.98	250	2	1	2	27	0	1	1	0	0	0	0	0	0	0	0	0	0	0	0	0	1	1	1	2
60	1	1	118	5.5	0.8	4.59	12.43	0.65	5.27	12.43	250	2	2	2	25	0	1	0	0	1	0	0	0	0	0	0	0	0	0	0	0	1	1	1	2
62	1	1	70	5.7	1.1	4.5	13.6	0.58	4.39	11.4	250	2	1	2	29	0	0	1	0	0	0	0	0	0	0	0	0	0	0	0	0	1	1	1	2
52	1	1	80	6.6	1.07	4.57	11.83	0.57	4.59	13.5	250	2	2	2	25	0	1	1	1	0	0	0	0	0	0	0	0	0	0	0	0	1	1	1	2
55	1	2	73	5.5	0.9	4.95	13.1	0.28	6.19	12.5	250	2	1	2	21	0	1	0	0	1	0	0	0	0	0	0	0	0	0	0	0	1	1	1	2
72	2	2	66	6.4	3.89	4.89	10.7	3.47	4.4	12.3	260	2	1	1	24	0	0	0	0	1	0	1	0	0	0	0	0	0	0	0	0	1	1	1	2
59	2	1	67	6.4	3.1	5.13	11.74	2.09	4.94	12.77	260	2	2	1	25	0	1	1	1	0	0	0	0	0	0	0	0	0	0	0	0	1	1	1	2
65	1	1	77	6.4	2.87	5	9.35	1.75	5.6	11.99	260	2	1	1	26	0	0	0	0	1	0	1	0	0	0	0	0	0	0	0	0	1	1	1	2
57	1	3	111	8.3	1.9	4.8	11.3	1.35	6	9.7	260	2	2	1	21	0	1	1	1	0	0	0	0	0	0	0	0	0	0	0	0	1	1	1	2
68	1	1	74	6.4	1.7	5.19	12.24	1.35	4.5	13.06	260	2	1	1	18	0	0	0	0	1	0	1	0	0	0	0	0	0	0	0	0	1	1	1	2
65	1	2	87	5.7	0.63	5.06	11.4	1.28	4.53	9.67	260	2	2	1	21	0	0	1	0	1	0	1	0	0	0	0	0	0	0	0	0	1	1	1	2
49	1	1	91	5.7	1.13	5.44	10.16	1.19	5.79	11.98	260	2	2	1	27	0	0	1	0	0	0	0	0	0	0	0	0	0	0	0	0	1	1	1	2
53	1	1	70	6.4	1.6	5.25	11.3	1.16	5.83	9.49	260	2	1	1	31	1	0	0	1	1	0	0	0	0	0	0	0	0	0	0	0	1	1	1	2
68	1	3	88	5.7	1.18	4.59	8.14	1	6.37	11.04	260	2	1	1	26	0	0	1	0	0	0	1	0	0	0	0	0	0	0	0	0	1	1	1	2
62	1	2	77	6.4	1.3	5.8	14.6	0.89	4.8	12.3	260	2	1	1	23	0	0	0	1	1	0	0	0	0	0	0	0	0	0	0	0	1	1	1	2
51	1	1	80	6.4	1.2	4.7	12.5	0.61	5.62	11.7	260	2	2	1	23	0	0	0	1	1	0	0	0	0	0	0	0	0	0	0	0	1	1	1	2
46	1	3	80	6.7	1.19	4.49	12.4	0.49	3.7	12.98	260	2	2	1	26	0	1	1	1	0	1	0	0	0	0	0	0	0	0	0	0	1	1	1	2
66	2	1	46	6.7	1.03	4.8	11.3	3.27	4.62	11.7	260	2	2	2	23	0	0	0	1	1	0	1	0	0	0	0	0	0	0	0	0	1	1	1	2
67	2	1	46	6.7	1.03	4.8	11.3	3.27	4.62	11.7	260	2	2	2	23	0	1	0	1	0	0	1	0	0	0	0	0	0	0	0	0	1	1	1	2
50	1	1	83	7.9	3.9	4.6	11.6	3	4.48	12.2	260	2	2	2	21	0	0	0	1	1	0	0	0	0	0	0	0	0	0	0	0	1	1	1	2
51	1	1	83	7.9	3.9	4.6	11.6	3	4.48	12.2	260	2	2	2	21	0	1	0	1	0	0	0	0	0	0	0	0	0	0	0	0	1	1	1	2
69	2	1	57	5.7	2.7	5.07	12.39	2.64	4.39	12.88	260	2	1	2	26	0	0	1	0	0	0	1	0	0	0	0	0	0	0	0	0	1	1	1	2
55	1	2	77	5.8	1.95	4.56	11.7	2.61	5.23	11.26	260	2	1	2	30	1	0	1	0	0	0	0	0	0	0	0	0	0	0	0	0	1	1	1	2
79	1	1	128	5.7	1	4.22	17.02	2.13	4.17	14.83	260	2	3	2	26	0	0	0	0	1	0	1	0	0	0	0	0	0	0	0	0	1	1	1	2
80	1	1	128	5.7	1	4.22	17.02	2.13	4.17	14.83	260	2	3	2	26	0	1	0	0	0	0	1	0	0	0	0	0	0	0	0	0	1	1	1	2
67	1	1	134	5.6	2.55	5.09	13.48	1.82	6	13.7	260	2	1	2	27	0	1	1	0	0	0	1	0	0	0	0	0	0	0	0	0	1	1	1	2
72	1	3	145	5.4	1.05	3.92	16.3	1.79	3.58	13.65	260	2	1	2	21	0	1	0	0	1	0	1	0	0	0	0	0	0	0	0	0	1	1	1	2
43	1	3	76	5.7	0.69	5.57	14.06	1.58	4.37	10.14	260	2	3	2	27	0	0	1	0	0	0	0	0	0	0	0	0	0	0	0	0	1	1	1	2
46	1	2	78	5.4	1.86	4.97	13.2	1.54	4.12	13.9	260	2	1	2	25	0	1	0	0	1	0	0	0	0	0	0	0	0	0	0	0	1	1	1	2
61	1	1	76	6.4	1.26	5.48	12.6	1.42	5.54	13.3	260	2	3	2	27	0	0	0	0	1	0	0	0	0	0	0	0	0	0	0	0	1	1	1	2
75	1	2	96	5.8	1.52	4.42	16.2	1.27	5.34	14.22	260	2	1	2	24	0	0	1	0	0	0	1	0	0	0	0	0	0	0	0	0	1	1	1	2
46	1	2	91	5.4	0.79	5.3	12.19	1.06	4.84	12.5	260	2	1	2	25	0	1	0	0	1	0	0	0	0	0	0	0	0	0	0	0	1	1	1	2
73	1	3	109	7	0.72	3.92	15.1	1.05	5.04	13.4	260	2	3	2	29	0	0	1	1	0	0	1	0	0	0	0	0	0	0	0	0	1	1	1	2
64	1	1	55	5.8	0.62	4.52	9.8	0.87	4.86	10.1	260	2	1	2	29	0	0	1	0	0	0	0	0	0	0	0	0	0	0	0	0	1	1	0	2
66	1	2	89	5.6	1.55	4.86	14.12	0.81	5.86	13.5	260	2	1	2	24	0	1	1	0	0	0	1	0	0	0	0	0	0	0	0	0	1	1	1	2
62	1	1	106	5.9	2.07	4.7	10.23	0.78	4.2	12.96	260	2	1	2	27	0	0	0	0	1	0	0	0	0	0	0	0	0	0	0	0	1	1	1	2
64	1	3	133	5.7	2.2	4.65	9.98	0.77	5.23	12.66	260	2	1	2	26	0	0	1	0	0	0	0	0	0	0	0	0	0	0	0	0	1	1	1	2
36	1	2	67	5.6	1.46	5.6	16.19	0.75	4.76	14.76	260	2	1	2	27	0	1	1	0	0	0	0	0	0	0	0	0	0	0	0	0	1	1	1	2
57	2	3	73	5.5	2.6	4.5	12.12	0.75	5.66	11.75	260	2	1	2	28	0	0	0	0	1	0	0	0	0	0	0	0	0	0	0	0	1	1	1	2
63	1	3	63	6.2	1.2	4.01	9.25	0.74	4.2	9.9	260	2	1	2	24	0	0	0	0	1	0	0	0	0	0	0	0	0	0	0	0	1	1	1	2
48	1	1	97	5.6	1.2	5.5	6.7	0.5	4.7	10.1	260	2	1	2	25	0	1	1	0	0	0	0	0	0	0	0	0	0	0	0	0	1	1	1	2
55	1	1	82	5.4	1.3	4.5	9.82	0.5	4.1	13	260	2	1	2	21	0	1	0	0	1	0	0	0	0	0	0	0	0	0	0	0	1	1	1	2
46	1	1	70	5.7	1.28	4.65	9.59	0.34	4.85	13.1	260	2	1	2	24	0	0	1	0	0	0	0	0	0	0	0	0	0	0	0	0	1	1	1	2
76	2	3	120	5.5	1.46	3.52	10.78	-0.09	6.8	23.96	260	2	1	2	19	0	0	0	0	0	0	1	1	0	1	0	0	0	1	1	0	1	1	1	2
77	2	3	120	5.5	1.46	3.52	10.78	-0.09	6.8	23.96	260	2	1	2	18	0	1	0	0	0	0	1	1	0	1	0	0	0	1	1	0	1	1	1	2
65	1	1	86	5.8	1.47	4.12	13.4	2.31	4.6	13	270	2	1	2	24	0	0	1	0	0	0	1	0	0	0	0	0	0	0	0	0	1	1	1	2
64	2	1	80	11.5	1.76	5.19	11.1	2.21	4.96	12.3	270	2	2	2	24	0	0	0	0	1	0	0	0	0	0	0	0	0	0	0	0	1	1	1	2
65	2	1	80	11.5	1.76	5.19	11.1	2.21	4.96	12.3	270	2	2	2	22	0	1	0	1	0	0	1	0	0	0	0	0	0	0	0	0	1	1	1	2
55	1	3	69	5.4	3.4	4.3	9.6	1.75	5.36	10.38	270	2	1	2	25	0	1	0	0	1	0	0	0	0	0	0	0	0	0	0	0	1	1	1	2
63	2	2	52	5.8	1.56	4.73	11.59	1.03	4.08	9.14	270	2	1	2	19	0	0	0	0	1	0	0	0	0	0	0	0	0	0	0	0	1	1	1	2
68	1	3	88	5.7	1.18	4.59	8.14	1	6.37	11.04	270	2	1	2	25	0	0	1	0	0	0	1	0	0	0	0	0	0	0	0	0	1	1	1	2
66	1	2	90	5.6	1.5	4.86	14.12	0.8	5.85	13.5	270	2	1	2	24	0	1	1	0	0	0	1	0	0	0	0	0	0	0	0	0	1	1	1	2
41	1	3	80	5.7	4.13	4.5	10.2	3.35	5.09	9.3	280	2	3	2	21	0	0	1	0	0	0	0	0	0	0	0	0	0	0	0	0	1	1	1	2
44	1	2	88	5.4	0.55	4.67	10.27	3.35	5.4	11.5	280	2	3	2	26	0	1	0	0	1	0	0	0	0	0	0	0	0	0	0	0	1	1	1	2
69	1	3	65	5.6	2.58	4.56	15.92	3.14	3.8	14.38	280	2	3	2	31	1	1	1	0	0	0	1	0	0	0	0	0	0	0	0	0	1	1	1	2
69	1	3	63	5.6	0.64	3.2	12.9	2.53	4.89	11.2	280	2	1	2	23	0	1	1	0	0	0	1	0	0	0	0	0	0	0	0	0	1	1	1	2
62	1	1	79	5.8	3.1	5.03	9.09	2.18	5.88	9.8	280	2	3	2	25	0	0	1	0	0	0	0	0	0	0	0	0	0	0	0	0	1	1	1	2
69	1	1	76	6.8	3.3	4.3	7.5	2.03	4.8	9.19	280	2	3	2	25	0	0	0	1	1	0	1	0	0	0	0	0	0	0	0	0	1	1	1	2
70	1	1	76	6.8	3.3	4.3	7.5	2.03	4.8	9.19	280	2	2	2	25	0	1	0	0	0	0	1	0	0	0	0	0	0	0	0	0	1	1	1	2
69	2	2	80	7.6	0.77	2.98	11.01	1.94	4.17	12.15	280	2	3	2	24	0	0	0	1	0	0	1	0	0	0	0	0	0	0	0	0	1	1	1	2
69	2	2	80	7.6	0.77	2.98	11	1.94	4.17	12.15	280	2	3	2	24	0	0	0	0	0	0	1	0	0	0	0	0	0	0	0	0	1	1	1	2
76	1	3	69	5.6	0.63	3.37	10.59	1.73	4.28	9.8	280	2	1	2	21	0	1	1	0	0	0	1	0	0	0	0	0	0	0	0	0	1	1	1	2
62	1	2	98	10.1	4.46	4.9	11.6	1.69	5.16	13.55	280	2	3	2	20	0	0	0	0	1	0	0	0	0	0	0	0	0	0	0	0	1	1	1	2
63	2	2	98	10.1	4.46	4.9	11.6	1.69	5.16	13.55	280	2	3	2	18	0	1	0	1	0	0	0	0	0	0	0	0	0	0	0	0	1	1	1	2
61	1	1	77	5.7	1.8	4.9	10.7	1.63	5.39	12.2	280	2	3	2	16	0	0	1	0	0	0	0	0	0	0	0	0	0	0	0	0	1	1	1	2
67	1	2	85	5.8	2.09	4.9	11.16	1.5	4.76	11.1	280	2	1	2	18	0	0	1	0	0	0	1	0	0	0	0	0	0	0	0	0	1	1	1	2
53	1	1	72	5.4	1.34	4.87	12.7	1.47	4.54	8.74	280	2	3	2	18	0	1	0	0	1	0	0	0	0	0	0	0	0	0	0	0	1	1	1	2
49	2	3	84	5.7	1.79	4.34	9.43	1.45	4.96	8.79	280	2	3	2	28	0	0	1	0	0	0	0	0	0	0	0	0	0	0	0	0	1	1	1	2
65	1	1	94	5.8	1.2	4.4	10.3	1.44	4.2	13.78	280	2	3	2	22	0	0	1	0	0	0	1	0	0	0	0	0	0	0	0	0	1	1	1	2
78	2	3	82	5.6	1.09	5.2	13.18	1.37	4.05	12.76	280	2	1	2	21	0	0	0	0	1	0	1	0	0	0	0	0	0	0	0	0	1	1	1	2
79	1	3	82	5.6	1.09	5.2	13.18	1.37	4.05	12.76	280	2	1	2	21	0	1	0	0	0	0	1	0	0	0	0	0	0	0	0	0	1	1	1	2
65	1	1	114	7.3	2.15	4.22	9.35	1.32	4.54	10.6	280	2	2	2	24	0	0	0	1	1	0	1	0	0	0	0	0	0	0	0	0	1	1	1	2
66	1	1	114	7.3	2.15	4.22	9.35	1.32	4.54	10.6	280	2	3	2	24	0	1	0	1	0	0	1	0	0	0	0	0	0	0	0	0	1	1	1	2
64	2	1	72	6.5	1.74	4.24	8.85	1.29	4.36	10.7	280	2	1	2	21	0	0	0	0	0	0	0	0	0	0	0	0	0	0	0	0	1	1	1	2
64	1	1	72	6.5	1.74	4.24	8.85	1.29	4.36	10.7	280	2	1	2	21	0	0	0	0	0	0	0	0	0	0	0	0	0	0	0	0	1	1	1	2
65	2	2	87	5.7	0.63	5.06	11.4	1.28	4.53	9.67	280	2	1	2	21	0	0	1	0	0	0	1	0	0	0	0	0	0	0	0	0	1	1	1	2
65	1	2	85	5.4	0.76	4.01	11.6	1.21	5.19	15.86	280	2	1	2	18	0	1	0	0	1	0	1	0	0	0	0	0	0	0	0	0	1	1	1	2
57	1	1	76	5.8	1.3	4.38	9.23	1.19	4.73	10.59	280	2	1	2	17	0	0	1	0	0	0	0	0	0	0	0	0	0	0	0	0	1	1	1	2
49	2	1	91	5.7	1.13	5.44	10.16	1.19	5.79	11.98	280	2	1	2	24	0	0	1	0	0	0	0	0	0	0	0	0	0	0	0	0	1	1	1	2
52	1	3	88	5.8	0.34	4.75	12	0.95	5.1	10.39	280	2	3	2	31	1	0	1	0	0	0	0	0	0	0	0	0	0	0	0	0	1	1	1	2
53	1	3	72	5.6	0.6	4.4	10.38	0.83	5.8	12.4	280	2	1	2	22	0	1	1	0	0	0	0	0	0	0	0	0	0	0	0	0	1	1	1	2
44	1	1	64	5.4	2.22	4.62	12.6	0.78	5.17	12.1	280	2	1	2	24	0	1	0	0	1	0	0	0	0	0	0	0	0	0	0	0	1	1	1	2
53	2	1	69	5.6	2	4.4	13.04	0.75	4.8	12.6	280	2	1	2	24	0	1	1	0	0	0	0	0	0	0	0	0	0	0	0	0	1	1	1	2
77	1	3	57	7.6	3.5	4.89	13.8	0.7	3.78	9.1	280	2	2	2	22	0	0	0	0	1	0	1	0	0	0	0	0	0	0	0	0	1	1	1	2
78	1	3	57	7.6	3.5	4.89	13.8	0.7	3.78	9.1	280	2	2	2	22	0	1	0	0	0	0	1	0	0	0	0	0	0	0	0	0	1	1	1	2
64	1	3	76	5.4	0.9	4.2	20.5	0.59	5.28	11.23	280	2	1	2	21	0	1	0	0	1	0	0	0	0	0	0	0	0	0	0	0	1	1	1	2
61	2	2	63	6.2	1.27	3.8	10.06	0.41	4.35	10.17	280	2	1	2	21	0	0	0	0	0	0	0	0	0	0	0	0	0	0	0	0	1	1	1	2
79	1	1	68	5.7	3.8	4.72	15.2	3.21	4.58	13.6	300	2	1	1	26	0	1	1	0	0	1	1	0	0	0	0	0	0	0	0	0	1	1	1	2
61	1	2	75	6.4	1.77	5.2	11.4	2.09	4.8	12.15	300	2	1	1	24	0	0	0	1	1	0	0	0	0	0	0	0	0	0	0	0	1	1	1	2
49	1	3	84	5.7	1.79	4.34	9.43	1.45	4.96	8.79	300	2	2	1	25	0	0	1	0	1	0	0	0	0	0	0	0	0	0	0	0	1	1	1	2
79	1	2	113	6.4	1.4	4.3	14.8	0.64	3.58	11.46	300	2	2	1	21	0	0	0	1	1	0	1	0	0	0	0	0	0	0	0	0	1	1	1	2
68	1	2	66	5.4	1.69	3.67	10.01	1.97	4.18	11.33	300	2	3	2	16	0	1	0	0	1	0	1	0	0	0	0	0	0	0	0	0	1	1	1	2
72	1	1	143	5.6	2.48	3.24	13.3	1.4	3.21	12.8	300	2	1	2	23	0	1	1	0	0	0	1	0	0	0	0	0	0	0	0	0	1	1	1	2
69	1	2	80	5.5	2.54	4.51	12.83	1.34	5.07	15.7	300	2	1	2	29	0	0	0	0	1	0	1	0	0	0	0	0	0	0	0	0	1	1	1	2
70	1	2	80	5.5	2.54	4.51	12.83	1.34	5.07	15.7	300	2	1	2	29	0	1	0	0	0	0	1	0	0	0	0	0	0	0	0	0	1	1	1	2
56	1	2	100	5.8	0.84	4.89	13	1.05	4.92	13.4	300	2	1	2	21	0	0	1	0	0	0	0	0	0	0	0	0	0	0	0	0	1	1	1	2
53	1	1	73	5.7	0.6	5.84	12.05	0.6	5.45	11.88	300	2	1	2	21	0	0	1	0	0	0	0	0	0	0	0	0	0	0	0	0	1	1	1	2
66	2	1	56	5.5	0.78	4.1	12.8	26.85	4.86	12.27	300	2	1	2	22	0	0	0	0	0	0	1	1	0	0	1	0	1	0	0	1	0	0	1	2
72	1	1	76	6.6	1.38	4.78	10.78	4.24	5.91	12.09	310	2	2	2	19	0	0	1	1	0	0	1	1	0	1	0	0	0	1	1	0	0	0	1	2
64	2	2	50	5.4	2.2	4.6	9.4	3.65	5.45	12.76	310	2	3	2	25	0	1	0	0	1	0	0	1	0	1	0	0	0	1	1	0	1	1	1	2
72	1	1	63	5.8	3.12	4.68	11.6	2.89	4.89	12.1	310	2	1	2	26	0	0	1	0	0	0	1	1	0	1	0	0	0	1	1	0	1	1	1	2
71	1	1	114	6.6	3.74	4.13	14.75	2.57	4.65	13.45	310	2	2	2	25	0	0	1	1	0	0	1	1	1	0	0	0	1	0	1	0	1	1	1	2
71	2	1	67	5.3	1.68	4.1	9.08	2	4.35	10.6	310	2	3	2	21	0	1	0	0	1	0	1	1	1	0	0	0	1	0	1	0	1	1	1	2
63	1	2	94	5.8	1	4.42	12.9	1.45	5.1	12.25	310	2	3	2	24	0	0	1	0	0	0	0	1	1	0	0	0	1	0	1	0	1	1	1	2
56	1	1	63	5.5	3.5	4.88	8.34	1.35	4.8	10.49	310	2	1	2	19	0	1	0	0	1	0	0	0	0	0	0	0	0	0	0	0	1	1	1	2
55	2	1	63	5.5	3.5	4.88	8.34	1.35	4.8	10.49	310	2	1	2	18	0	0	0	0	1	0	0	0	0	0	0	0	0	0	0	0	1	1	1	2
52	2	1	70	5.6	1.86	3.99	13.5	1.34	4.82	13.6	310	2	1	2	26	0	1	1	0	0	0	0	0	0	0	0	0	0	0	0	0	1	1	1	2
40	1	1	81	5.6	1.13	4.34	11.87	1.21	4.48	10.32	310	2	1	2	29	0	1	1	0	0	0	0	0	0	0	0	0	0	0	0	0	1	1	1	2
54	1	1	76	5.6	0.76	5.03	14.02	0.77	4.27	13.4	310	2	1	2	27	0	1	1	0	0	0	0	0	0	0	0	0	0	0	0	0	1	1	1	2
39	1	3	74	5.6	0.8	5.23	9.26	0.64	5.16	10.8	310	2	2	2	23	0	0	0	0	1	0	0	0	0	0	0	0	0	0	0	0	1	1	1	2
40	1	3	74	5.6	0.8	5.23	9.26	0.64	5.16	10.8	310	2	2	2	23	0	1	0	0	0	0	0	0	0	0	0	0	0	0	0	0	1	1	1	2
64	1	3	84	5.8	1.6	5.8	14.4	0.53	5.93	11.2	310	2	1	2	17	0	0	1	0	0	0	0	1	0	1	0	0	0	1	1	0	1	1	1	2
61	1	2	60	5.3	2.12	5.09	12.62	0.49	5.42	14.44	310	2	1	2	27	0	1	0	0	1	0	0	0	0	0	0	0	0	0	0	0	1	1	1	2
62	1	1	74.8	5.2	1.02	4.59	13.59	0.42	4.16	10.58	310	2	1	2	25	0	1	0	0	1	0	0	0	0	0	0	0	0	0	0	0	1	1	1	2
61	1	1	74.8	5.2	1.02	4.59	13.59	0.42	4.16	10.58	310	2	1	2	25	0	0	0	0	1	0	0	0	0	0	0	0	0	0	0	0	1	1	1	2
64	1	1	74.9	5.7	1.33	4.48	12.5	0.41	4.95	12.18	310	2	1	2	31	1	0	1	0	0	0	0	0	0	0	0	0	0	0	0	0	1	1	1	2
59	2	3	70	5.5	2.57	4.33	15.21	-0.11	5.2	31.38	310	2	1	2	28	0	0	0	0	0	0	0	1	0	1	0	0	0	1	1	0	1	1	1	2
69	2	2	55	7.6	2.95	5.6	13.4	1.91	5.39	12.4	320	2	2	1	28	0	1	0	1	1	0	1	1	0	0	1	0	1	0	0	1	1	1	1	2
71	1	1	85	5.2	1.32	4.56	14.84	1.17	5.18	14.1	320	2	1	1	25	0	1	0	0	1	0	1	1	1	0	0	0	1	0	1	0	1	1	1	2
60	1	2	89	6.4	0.67	4.3	12.3	0.48	3.6	9.66	320	2	2	1	16	0	1	0	1	1	0	0	1	0	0	1	0	1	0	0	1	1	1	1	2
78	1	1	81	5.5	0.82	5	13.4	0.09	4.86	14.14	320	2	1	1	21	0	1	0	0	1	0	1	0	0	0	0	0	0	0	0	0	0	0	1	2
66	1	1	88	5.5	3.07	6.15	12.96	6.53	6.04	13.3	320	2	1	2	24	0	0	0	0	1	0	1	0	0	0	0	0	0	0	0	0	0	0	1	2
36	1	1	76	8.7	1.6	5.88	11.5	3.3	5.25	13.74	320	2	2	2	21	0	0	0	1	0	0	0	0	0	0	0	0	0	0	0	0	1	1	1	2
51	1	1	71	7	2.19	5.2	13.7	3.1	5.46	11.33	320	2	2	2	25	0	0	1	1	0	0	0	0	0	0	0	0	0	0	0	0	1	1	1	2
69	2	2	80	8.6	3.8	4.29	13.19	2.88	4.49	11.06	320	2	2	2	23	0	0	0	1	0	0	1	0	0	0	0	0	0	0	0	0	1	1	1	2
56	2	1	74	5.8	3.28	3.83	9.92	2.65	4.35	9.43	320	2	1	2	30	0	0	1	0	0	0	0	0	0	0	0	0	0	0	0	0	1	1	1	2
82	1	2	76	7.8	2.06	4.62	12.2	2.58	4.3	12.2	320	2	2	2	24	0	0	0	1	1	0	1	0	0	0	0	0	0	0	0	0	1	1	1	2
83	1	1	76	7.8	2.06	4.62	12.2	2.58	4.3	12.2	320	2	2	2	24	0	1	0	1	0	0	1	0	0	0	0	0	0	0	0	0	1	1	1	2
50	1	1	78	5.6	1.6	4.9	12.4	2.5	4.15	10.83	320	2	1	2	21	0	1	1	0	0	0	0	0	0	0	0	0	0	0	0	0	1	1	1	2
37	1	1	77	5.8	1.78	5.07	13.77	2.45	5.2	11.95	320	2	1	2	26	0	0	1	0	0	0	0	0	0	0	0	0	0	0	0	0	1	1	1	2
75	2	3	68	5.6	1.95	4.29	11.08	2.28	4.64	14.28	320	2	1	2	25	0	1	1	0	0	0	1	0	0	0	0	0	0	0	0	0	1	1	1	2
62	1	1	53	5.8	2.37	5.1	11.67	2.23	5.8	15.6	320	2	3	2	27	0	0	1	0	0	0	0	0	0	0	0	0	0	0	0	0	1	1	1	2
61	2	1	46	5.7	0.48	3.43	10.94	2.01	4.59	10.19	320	2	3	2	23	0	0	1	0	0	0	0	0	0	0	0	0	0	0	0	0	1	1	1	2
79	2	1	57	5.7	2.3	4.12	12.8	1.99	4.25	11.18	320	2	3	2	22	0	0	1	0	0	0	1	0	0	0	0	0	0	0	0	0	1	1	1	2
63	1	1	74	5.8	2.68	5.1	10.89	1.84	4.58	11.7	320	2	1	2	27	0	0	1	0	0	0	0	0	0	0	0	0	0	0	0	0	1	1	1	2
51	1	1	67	5.4	2.5	4	9	1.35	5	9.3	320	2	1	2	26	0	1	0	0	1	0	0	0	0	0	0	0	0	0	0	0	1	1	1	2
59	1	2	68	5.4	1.94	4.3	11.47	1.27	4.2	12.1	320	2	1	2	27	0	1	0	0	1	0	0	0	0	0	0	0	0	0	0	0	1	1	1	2
58	1	1	75	5.6	1.16	4.8	11.8	1.23	4.98	10	320	2	1	2	23	0	1	1	0	0	0	0	0	0	0	0	0	0	0	0	0	1	1	1	2
67	1	2	62	6	1	5	10.8	1.09	4.64	10.88	320	2	1	2	21	0	0	0	0	0	0	1	0	0	0	0	0	0	0	0	0	1	1	1	2
78	1	1	83	5.4	1.49	3.33	13.42	0.91	3.6	12.9	320	2	3	2	24	0	1	0	0	1	0	1	0	0	0	0	0	0	0	0	0	1	1	1	2
67	1	1	80	5.4	1.26	4.42	14.35	0.77	4.16	14.14	320	2	1	2	24	0	1	0	0	1	0	1	0	0	0	0	0	0	0	0	0	1	1	1	2
68	2	3	88	5.6	2.48	4.74	12.37	0.76	6.17	14.4	320	2	3	2	24	0	1	1	0	0	0	1	0	0	0	0	0	0	0	0	0	1	1	1	2
63	1	1	59	5.9	0.96	4.97	11.9	0.6	4.65	11.81	320	2	2	2	24	0	0	0	0	1	0	0	0	0	0	0	0	0	0	0	0	1	1	1	2
64	1	1	59	5.9	0.96	4.97	11.9	0.6	4.65	11.81	320	2	2	2	24	0	1	0	0	0	0	0	0	0	0	0	0	0	0	0	0	1	1	1	2
81	2	2	87	5.9	1.7	4.13	13.86	0.56	3.89	12.1	320	2	1	2	25	0	0	0	0	0	0	1	0	0	0	0	0	0	0	0	0	1	1	1	2
42	1	1	82	5.7	0.73	5.31	11.75	0.55	5.14	11.5	320	2	1	2	21	0	0	1	0	0	0	0	0	0	0	0	0	0	0	0	0	1	1	1	2
55	1	1	60	7.5	1.2	5.4	12.38	0.45	5	13	320	2	3	2	23	0	0	0	1	1	0	0	0	0	0	0	0	0	0	0	0	1	1	1	2
56	1	1	60	7.5	1.2	5.4	12.38	0.45	5	13	320	2	2	2	23	0	1	0	1	0	0	0	0	0	0	0	0	0	0	0	0	1	1	1	2
67	1	2	88	5.5	3.07	6.15	12.96	6.53	6.04	13.3	320	2	1	2	24	0	1	0	0	0	0	1	1	0	0	1	0	1	0	0	1	0	0	1	2
61	1	1	71	7.3	1	5.97	11.7	0.66	4.57	13	330	2	1	1	21	0	0	0	1	1	0	0	0	0	0	0	0	0	0	0	0	1	1	1	2
48	1	1	71	5.6	5.3	5.54	10.23	2.38	4.22	9.9	330	2	1	2	26	0	1	1	0	0	0	0	0	0	0	0	0	0	0	0	0	1	1	1	2
74	2	1	60	5.7	3	5.16	12.1	2.33	5	13.89	330	2	1	2	22	0	0	1	0	0	0	1	0	0	0	0	0	0	0	0	0	1	1	1	2
65	1	2	106	5.3	2.01	3.56	12.98	1.98	5.76	13.2	330	2	3	2	19	0	1	0	0	1	0	1	0	0	0	0	0	0	0	0	0	1	1	1	2
61	1	1	143	7.8	1.84	4.49	12.6	1.4	4.4	10.88	330	2	2	2	20	0	0	0	1	1	0	0	0	0	0	0	0	0	0	0	0	1	1	1	2
62	2	1	143	7.8	1.84	4.49	12.6	1.4	4.4	10.88	330	2	3	2	22	0	1	0	1	0	0	0	0	0	0	0	0	0	0	0	0	1	1	1	2
48	1	1	71	5.6	0.58	4.96	16.72	1.12	5.05	12.6	330	2	1	2	21	0	1	1	0	0	0	0	0	0	0	0	0	0	0	0	0	1	1	1	2
56	1	3	84	5.4	0.72	3.64	11.76	1.07	5	13.33	330	2	1	2	16	0	1	0	0	1	0	0	0	0	0	0	0	0	0	0	0	1	1	1	2
78	1	1	85	5.7	0.94	4.36	15.65	0.77	4.14	12.02	330	2	1	2	28	0	0	1	0	0	0	1	0	0	0	0	0	0	0	0	0	1	1	1	2
59	2	1	86	4.9	2.29	5.16	10.3	0.67	4.93	9.8	330	2	1	2	21	0	1	0	0	1	0	0	0	0	0	0	0	0	0	0	0	1	1	1	2
58	1	1	86	4.9	2.29	5.16	10.3	0.67	4.93	9.8	330	2	1	2	21	0	0	0	0	1	0	0	0	0	0	0	0	0	0	0	0	1	1	1	2
60	1	3	60	5.8	0.43	4.86	11.45	0.64	6.14	11.1	330	2	2	2	24	0	0	1	0	0	0	0	0	0	0	0	0	0	0	0	0	1	1	1	2
58	2	1	109	5.8	0.69	4.3	10.5	0.44	5.25	10.97	330	2	1	2	26	0	0	1	0	0	0	0	0	0	0	0	0	0	0	0	0	1	1	1	2
76	1	3	72	5.5	2.35	3.16	11.5	22.05	4.15	12.2	330	2	1	2	23	0	0	0	0	0	0	1	1	0	0	1	0	1	0	0	1	0	0	1	2
77	2	2	89	7.9	2.79	5.07	10.53	3.68	5.3	13.4	350	2	2	2	25	0	0	0	1	0	0	1	0	0	0	0	0	0	0	0	0	1	1	1	2
81	1	2	67	5.6	2.9	4.1	11.78	2.99	4.36	11.56	350	2	1	2	18	0	0	0	0	1	0	1	0	0	0	0	0	0	0	0	0	1	1	1	2
79	1	1	98	5.8	2.08	3.75	9.5	2.88	4.4	9.44	350	2	1	2	20	0	0	1	0	0	0	1	0	0	0	0	0	0	0	0	0	1	1	1	2
75	1	1	79	5.3	1.3	4.28	8.25	2.8	4.28	11.75	350	2	1	2	25	0	1	0	0	1	0	1	0	0	0	0	0	0	0	0	0	1	1	1	2
60	2	1	79	5.6	0.96	4.15	11.5	2.67	5.09	15.69	350	2	1	2	24	0	0	0	0	1	0	0	0	0	0	0	0	0	0	0	0	1	1	1	2
48	1	1	71	5.6	5.3	5.54	10.23	2.38	4.22	9.9	350	2	1	2	26	0	1	1	0	0	0	0	0	0	0	0	0	0	0	0	0	1	1	1	2
57	2	1	62	7	1.84	4.4	10.46	2.07	5.17	10.52	350	2	2	2	23	0	1	0	0	0	0	0	0	0	0	0	0	0	0	0	0	1	1	1	2
56	2	1	62	6.3	1.84	4.4	10.46	2.07	5.17	10.52	350	2	1	2	22	0	0	0	0	1	0	0	0	0	0	0	0	0	0	0	0	1	1	1	2
53	1	1	58	5.8	1.09	4.49	13	1.88	5.28	12.88	350	2	1	2	20	0	0	1	0	0	0	0	0	0	0	0	0	0	0	0	0	1	1	1	2
55	1	3	104	5.3	0.87	4.22	10.06	1.84	5.01	9.68	350	2	1	2	25	0	0	0	0	0	0	0	0	0	0	0	0	0	0	0	0	1	1	1	2
55	1	3	104	5.3	0.87	4.22	10.06	1.84	5	9.68	350	2	1	2	25	0	0	0	0	0	0	0	0	0	0	0	0	0	0	0	0	1	1	1	2
56	2	3	53	6.6	2.8	4.27	11	1.8	5.14	12.69	350	2	3	2	24	0	1	1	1	0	0	0	1	0	1	0	0	0	1	1	0	1	1	1	2
74	1	3	74	5.8	1.23	4.17	11.1	1.62	4.29	10.18	350	2	3	2	28	0	0	1	0	0	0	1	0	0	0	0	0	0	0	0	0	1	1	1	2
51	2	3	77	5.6	0.87	4.8	16.4	1.61	5.2	15.09	350	2	3	2	23	0	1	1	0	0	0	0	0	0	0	0	0	0	0	0	0	1	1	1	2
67	1	1	83	5.4	4.94	3.98	12.16	1.52	4.76	15.5	350	2	1	2	26	0	1	0	0	1	0	1	0	0	0	0	0	0	0	0	0	1	1	1	2
53	2	3	86	6.6	0.66	4.69	13.46	1.29	4.34	12.15	350	2	2	2	24	0	0	1	1	0	0	0	0	0	0	0	0	0	0	0	0	1	1	1	2
53	1	3	86	6.6	0.66	4.69	13.46	1.29	4.34	12.15	350	2	2	2	27	0	0	1	1	0	0	0	0	0	0	0	0	0	0	0	0	1	1	1	2
64	1	3	120	5.34	1.2	5.34	9.59	1.19	4.84	10.35	350	2	1	2	21	0	1	0	0	1	0	0	0	0	0	0	0	0	0	0	0	1	1	1	2
76	2	1	64	7	1.67	4.25	12.6	1.06	4.25	11.8	350	2	3	2	23	0	1	0	1	0	0	1	0	0	0	0	0	0	0	0	0	1	1	1	2
75	2	1	64	6.1	1.67	4.25	12.6	1.06	4.25	11.8	350	2	1	2	23	0	0	0	0	1	0	1	0	0	0	0	0	0	0	0	0	1	1	1	2
72	1	1	185	6.1	1.77	4.07	8.9	0.65	3.3	9.6	350	2	1	2	21	0	0	0	0	1	0	1	0	0	0	0	0	0	0	0	0	1	1	1	2
60	1	1	76	7	0.59	4.8	15.1	0.53	5.7	13.6	350	2	2	2	21	0	1	0	1	0	0	0	0	0	0	0	0	0	0	0	0	1	1	1	2
59	1	1	76	5.6	0.59	4.8	15.1	0.53	5.7	13.6	350	2	1	2	21	0	0	0	0	1	0	0	0	0	0	0	0	0	0	0	0	1	1	1	2
58	1	1	74	6.6	0.8	4.8	12.39	0.27	5.29	12.3	350	2	3	2	24	0	0	1	1	0	0	0	0	0	0	0	0	0	0	0	0	1	1	1	2
41	1	3	80	5.7	4.13	4.5	10.2	3.35	5.09	9.3	360	2	2	1	24	0	0	1	0	1	0	0	0	0	0	0	0	0	0	0	0	1	1	1	2
68	1	1	75	6.4	2.35	7.2	11.07	2.67	5.48	9.5	360	2	1	1	27	0	0	0	0	1	0	1	0	0	0	0	0	0	0	0	0	1	1	1	2
66	1	1	86	6.4	2.5	4.2	11.89	2.44	4.78	14.4	360	2	1	1	18	0	0	0	1	1	0	1	0	0	0	0	0	0	0	0	0	1	1	1	2
62	1	1	106	6.4	2.13	5.33	12.97	1.86	5.14	12.23	360	2	1	1	19	0	0	0	0	1	0	0	0	0	0	0	0	0	0	0	0	1	1	1	2
61	1	1	77	5.7	1.8	4.9	10.7	1.63	5.39	12.2	360	2	2	1	23	0	0	1	0	1	0	0	1	0	0	0	1	0	1	0	1	1	1	1	2
58	1	1	98	5.3	1.7	4.8	9.8	1.33	4.1	9.55	360	2	1	1	25	0	1	1	0	0	1	0	1	0	1	0	0	0	1	1	0	1	1	1	2
58	1	3	73	6.4	0.95	3.83	13.18	0.77	4.98	14.45	360	2	1	1	19	0	0	0	1	1	0	0	1	1	0	0	0	1	0	1	0	1	1	1	2
48	1	3	81	6	0.56	4	11.3	0.55	5.6	14.4	360	2	1	1	27	0	1	1	0	0	1	0	0	0	0	0	0	0	0	0	0	1	1	1	2
54	1	3	69	5.3	3.46	5.89	11.5	3.07	4.7	10.9	360	2	3	2	22	0	1	0	0	1	0	0	0	0	0	0	0	0	0	0	0	1	1	1	2
66	1	1	74	6.6	2.5	4.58	9.79	2.65	4.8	11.4	360	2	2	2	25	0	1	0	1	1	0	1	0	0	0	0	0	0	0	0	0	1	1	1	2
65	1	1	74	6.6	2.5	4.58	9.79	2.65	4.8	11.4	360	2	2	2	25	0	0	0	1	1	0	1	0	0	0	0	0	0	0	0	0	1	1	1	2
58	1	1	83	5.5	2.7	5.28	11.7	2.62	4.39	11.6	360	2	1	2	28	0	1	0	0	1	0	0	0	0	0	0	0	0	0	0	0	1	1	1	2
57	1	1	83	5.5	2.7	5.28	11.7	2.62	4.39	11.6	360	2	1	2	28	0	0	0	0	1	0	0	0	0	0	0	0	0	0	0	0	1	1	1	2
66	1	3	79	5.7	1.18	3.1	9.57	2.12	5.4	11.56	360	2	3	2	23	0	0	1	0	0	0	1	0	0	0	0	0	0	0	0	0	1	1	1	2
65	1	2	80	5.3	2	3.56	12.98	1.98	5.76	13.2	360	2	3	2	21	0	1	0	0	1	0	1	0	0	0	0	0	0	0	0	0	1	1	1	2
77	1	1	64	6.6	0.5	3.96	11.9	1.96	4.03	12.55	360	2	3	2	25	0	0	1	0	0	0	1	0	0	0	0	0	0	0	0	0	1	1	1	2
76	1	1	109	6.6	2.68	4.8	9.8	1.75	4.3	11.2	360	2	3	2	21	0	0	1	0	0	0	1	0	0	0	0	0	0	0	0	0	1	1	1	2
50	1	1	100	6.6	4.45	4.65	13.34	1.7	4.4	11.7	360	2	3	2	26	0	0	1	1	0	0	0	0	0	0	0	0	0	0	0	0	1	1	1	2
74	1	3	74	5.8	1.23	4.27	11.17	1.62	4.26	10.18	360	2	3	2	24	0	0	1	0	0	0	1	0	0	0	0	0	0	0	0	0	1	1	1	2
63	1	3	82	6.6	1.68	3.56	15.34	1.53	3.56	16.14	360	2	3	2	21	0	1	1	1	0	0	0	1	0	0	1	0	1	0	0	1	1	1	1	2
36	1	1	66	5.8	2.7	5.36	11.98	1.33	5.52	11.85	360	2	1	2	21	0	0	1	0	0	0	0	1	0	1	0	0	0	1	1	0	1	1	1	2
56	1	1	94	5.2	1.39	4.59	10.72	1.31	4.7	12.99	360	2	1	2	30	1	0	0	0	0	0	0	1	0	1	0	0	0	1	1	0	1	1	1	2
57	1	3	64	5.3	1.37	4.7	13.2	1.2	4.86	12.14	360	2	1	2	22	0	1	0	0	1	0	0	0	0	0	0	0	0	0	0	0	1	1	1	2
52	1	1	77	5.6	3.06	4.9	10.89	1.15	4.8	9.6	360	2	1	2	26	0	1	0	0	1	0	0	0	0	0	0	0	0	0	0	0	1	1	1	2
51	1	1	77	5.6	3.06	4.9	10.89	1.15	4.8	9.6	360	2	1	2	26	0	0	0	0	1	0	0	0	0	0	0	0	0	0	0	0	1	1	1	2
64	1	3	78	5.8	2.28	5.24	8.88	1.08	4.47	9.72	360	2	1	2	28	0	0	1	0	0	0	0	0	0	0	0	0	0	0	0	0	1	1	1	2
62	1	1	60	5.9	1.4	5.3	14.3	1.05	4.7	14	360	2	3	2	25	0	1	0	0	1	0	0	0	0	0	0	0	0	0	0	0	1	1	1	2
61	1	1	60	5.9	1.4	5.3	14.3	1.05	4.7	14	360	2	3	2	25	0	0	0	0	1	0	0	0	0	0	0	0	0	0	0	0	1	1	1	2
53	1	1	105	5.3	1.3	4.9	12.3	1.05	4.6	11.89	360	2	1	2	20	0	1	0	0	1	0	0	0	0	0	0	0	0	0	0	0	1	1	1	2
42	1	1	85	5.8	1.67	5.29	12.95	1.01	5.5	16	360	2	1	2	24	0	0	1	0	0	0	0	0	0	0	0	0	0	0	0	0	1	1	1	2
69	1	1	88	5.5	0.53	5.23	12.9	0.78	4.84	11.7	360	2	1	2	27	0	1	1	0	0	0	1	0	0	0	0	0	0	0	0	0	1	1	1	2
65	1	1	75	6.6	1.26	4.42	14.35	0.77	4.16	14.14	360	2	2	2	24	0	1	1	1	0	0	1	0	0	0	0	0	0	0	0	0	1	1	1	2
71	1	1	90	7.9	1.84	4.17	13.16	0.75	4.6	11.47	360	2	2	2	26	0	0	0	1	1	0	1	0	0	0	0	0	0	0	0	0	1	1	1	2
71	1	3	81	6.6	0.68	5.36	14.5	0.59	3.72	12.2	360	2	2	2	21	0	1	1	1	0	0	1	0	0	0	0	0	0	0	0	0	1	1	1	2
61	1	1	74	5.8	1.7	5.23	14.2	3.32	5.12	12.48	380	2	3	2	28	0	0	1	0	0	0	0	0	0	0	0	0	0	0	0	0	1	1	1	2
65	2	1	87	5.5	3.2	3.9	12.78	2.45	3.9	16	380	2	1	2	25	0	1	0	0	1	0	1	0	0	0	0	0	0	0	0	0	1	1	1	2
64	2	1	87	5.5	3.2	3.9	12.78	2.45	3.9	16	380	2	1	2	25	0	0	0	0	1	0	0	0	0	0	0	0	0	0	0	0	1	1	1	2
54	1	1	74	6.6	3.1	4.68	12.5	1.95	5.04	13.4	380	2	3	2	26	0	0	1	1	0	0	0	0	0	0	0	0	0	0	0	0	1	1	1	2
[truncated: 62 more rows]
